# Supplementary material for: Cohesin‐mediated DNA loop extrusion resolves sister chromatids in G2 phase
Source: EMBO J. 2023 Jun 26;42(16):e113475. doi: 10.15252/embj.2023113475 (PMC10425840; doi:10.15252/embj.2023113475)
Supplement: Supplementary file 4 — Source Data for Figure 1 [file EMBJ-42-e113475-s007.zip]

Archive with 116 entries (88 files):
- sd_figure1/panel_b/
- sd_figure1/panel_b/one_sister_prometa/
- sd_figure1/panel_b/one_sister_prometa/insets/
- sd_figure1/panel_b/one_sister_prometa/insets/RGB_220207_5389_WT_c2_rep2_prometa_60min_stlc_hemi_zoom5-03-77.czi #3.tif_registered_670_x_670_slice62_8bit_inset_170-60_hoechst_edu.tif.tif
- sd_figure1/panel_b/one_sister_prometa/insets/RGB_220207_5389_WT_c2_rep2_prometa_60min_stlc_hemi_zoom5-03-77.czi #3.tif_registered_670_x_670_slice62_inset_170-60_edu_gray.tif
- sd_figure1/panel_b/one_sister_prometa/insets/RGB_220207_5389_WT_c2_rep2_prometa_60min_stlc_hemi_zoom5-03-77.czi #3.tif_registered_670_x_670_slice62_inset_170-60_hoechst_gray.tif
- sd_figure1/panel_b/one_sister_prometa/whole_cell/
- sd_figure1/panel_b/one_sister_prometa/whole_cell/16bit_220207_5389_WT_c2_rep2_prometa_60min_stlc_hemi_zoom5-03-77.czi #3.tif_registered_670_x_670_slice62_hoechst_edu_cropped.tif
- sd_figure1/panel_b/one_sister_prometa/whole_cell/RGB_220207_5389_WT_c2_rep2_prometa_60min_stlc_hemi_zoom5-03-77.czi #3.tif_registered_670_x_670_slice62_rotated_cropped_hoechst_edu.tif
- sd_figure1/panel_b/one_sister_prometa/whole_cell/RGB_220207_5389_WT_c2_rep2_prometa_60min_stlc_hemi_zoom5-03-77.czi #3.tif_registered_670_x_670_slice62_rotated_cropped_hoechst_edu_draw_roi.tif
- sd_figure1/panel_b/two_sister_prometa/
- sd_figure1/panel_b/two_sister_prometa/insets/
- sd_figure1/panel_b/two_sister_prometa/insets/16bit_220207_5389_WT_c2_rep2_prometa_60min_stlc_fully_zoom5-03-25.czi #8.tif_registered_slice50_8bit_rotated_edu_gray.tif
- sd_figure1/panel_b/two_sister_prometa/insets/16bit_220207_5389_WT_c2_rep2_prometa_60min_stlc_fully_zoom5-03-25.czi #8.tif_registered_slice50_8bit_rotated_hoechst_edu_inset.tif
- sd_figure1/panel_b/two_sister_prometa/insets/16bit_220207_5389_WT_c2_rep2_prometa_60min_stlc_fully_zoom5-03-25.czi #8.tif_registered_slice50_8bit_rotated_hoechst_gray.tif
- sd_figure1/panel_b/two_sister_prometa/insets/RGB_220207_5389_WT_c2_rep2_prometa_60min_stlc_fully_zoom5-03-25.czi #8.tif_registered_slice50_8bit_rotated_edu_gray.tif
- sd_figure1/panel_b/two_sister_prometa/insets/RGB_220207_5389_WT_c2_rep2_prometa_60min_stlc_fully_zoom5-03-25.czi #8.tif_registered_slice50_8bit_rotated_hoechst_edu_inset.tif hoechst_edu.tif
- sd_figure1/panel_b/two_sister_prometa/insets/RGB_220207_5389_WT_c2_rep2_prometa_60min_stlc_fully_zoom5-03-25.czi #8.tif_registered_slice50_8bit_rotated_hoechst_gray.tif
- sd_figure1/panel_b/two_sister_prometa/whole_cell/
- sd_figure1/panel_b/two_sister_prometa/whole_cell/16bit_220207_5389_WT_c2_rep2_prometa_60min_stlc_fully_zoom5-03-25.czi #8.tif_registered_slice50.tif
- sd_figure1/panel_b/two_sister_prometa/whole_cell/16bit_220207_5389_WT_c2_rep2_prometa_60min_stlc_fully_zoom5-03-25.czi #8.tif_registered_slice50_8bit_rotated_cropped_hoechst_edu.tif
- sd_figure1/panel_b/two_sister_prometa/whole_cell/RGB_220207_5389_WT_c2_rep2_prometa_60min_stlc_fully_zoom5-03-25.czi #8.tif_registered_slice50_8bit_rotated_hoechst_edu.tif (RGB).tif
- sd_figure1/panel_b/two_sister_prometa/whole_cell/RGB_220207_5389_WT_c2_rep2_prometa_60min_stlc_fully_zoom5-03-25.czi #8.tif_registered_slice50_8bit_rotated_inset_hoechst_edu_marked.tif (RGB)_draw_roi.tif
- sd_figure1/panel_c/
- sd_figure1/panel_c/one_sister_g2/
- sd_figure1/panel_c/one_sister_g2/insets/
- sd_figure1/panel_c/one_sister_g2/insets/8bit_211110_5325_WT_15h_release_ctrl_hemi_zoom4_8_stain_scc1_cycb1_g2_rep1_czi-07-10.tif_registered-1_slice30_inset_edu_170-60.tif
- sd_figure1/panel_c/one_sister_g2/insets/8bit_211110_5325_WT_15h_release_ctrl_hemi_zoom4_8_stain_scc1_cycb1_g2_rep1_czi-07-10.tif_registered-1_slice30_inset_hoechst_170-60.tif
- sd_figure1/panel_c/one_sister_g2/insets/RGB_211110_5325_WT_15h_release_ctrl_hemi_zoom4_8_stain_scc1_cycb1_g2_rep1_czi-07-10.tif_registered-1_slice30_inset_edu_170-60.tif
- sd_figure1/panel_c/one_sister_g2/insets/RGB_211110_5325_WT_15h_release_ctrl_hemi_zoom4_8_stain_scc1_cycb1_g2_rep1_czi-07-10.tif_registered-1_slice30_inset_hoechst_170-60.tif
- sd_figure1/panel_c/one_sister_g2/insets/RGB_211110_5325_WT_15h_release_ctrl_hemi_zoom4_8_stain_scc1_cycb1_g2_rep1_czi-07-10.tif_registered-1_slice30_inset_hoechst_edu_170-60.tif
- sd_figure1/panel_c/one_sister_g2/whole_cell/
- sd_figure1/panel_c/one_sister_g2/whole_cell/16bit_211110_5325_WT_15h_release_ctrl_hemi_zoom4_8_stain_scc1_cycb1_g2_rep1_czi-07-10.tif_registered-1_slice30_hoechst_edu.tif
- sd_figure1/panel_c/one_sister_g2/whole_cell/8bit_211110_5325_WT_15h_release_ctrl_hemi_zoom4_8_stain_scc1_cycb1_g2_rep1_czi-07-10.tif_registered_slice30_cropped_hoechst_edu.tif
- sd_figure1/panel_c/one_sister_g2/whole_cell/RGB_211110_5325_WT_15h_release_ctrl_hemi_zoom4_8_stain_scc1_cycb1_g2_rep1_czi-07-10.tif_registered_slice30_cropped_hoechst_edu.tif.tif
- sd_figure1/panel_c/one_sister_g2/whole_cell/RGB_211110_5325_WT_15h_release_ctrl_hemi_zoom4_8_stain_scc1_cycb1_g2_rep1_czi-07-10.tif_registered-1_slice30_cropped_hoechst_edu_draw_roi.tif
- sd_figure1/panel_c/two_sister_g2/
- sd_figure1/panel_c/two_sister_g2/insets/
- sd_figure1/panel_c/two_sister_g2/insets/8bit_220601_5517_wt_fully_15h_release_g2_rep1_zoom4_8-03-56.czi #1.tif_registered_slice34_170x60_edu_gray.tif
- sd_figure1/panel_c/two_sister_g2/insets/8bit_220601_5517_wt_fully_15h_release_g2_rep1_zoom4_8-03-56.czi #1.tif_registered_slice34_170x60_hoechst_gray.tif
- sd_figure1/panel_c/two_sister_g2/insets/RGB_20601_5517_wt_fully_15h_release_g2_rep1_zoom4_8-03-56.czi #1.tif_registered_slice34_170x60_hoechst_gray_rgb.tif
- sd_figure1/panel_c/two_sister_g2/insets/RGB_220601_5517_wt_fully_15h_release_g2_rep1_zoom4_8-03-56.czi #1.tif_registered_slice34_170x60_edu_gray_rgb.tif
- sd_figure1/panel_c/two_sister_g2/insets/RGB_220601_5517_wt_fully_15h_release_g2_rep1_zoom4_8-03-56.czi #1.tif_registered_slice34_hoechst_edu.tif (RGB)_170x60.tif (RGB).tif
- sd_figure1/panel_c/two_sister_g2/whole_cell/
- sd_figure1/panel_c/two_sister_g2/whole_cell/16bit_220601_5517_wt_fully_15h_release_g2_rep1_zoom4_8-03-56.czi #1.tif_registered_slice34_hoechst_edu.tif
- sd_figure1/panel_c/two_sister_g2/whole_cell/8bit_20601_5517_wt_fully_15h_release_g2_rep1_zoom4_8-03-56.czi #1.tif_registered_slice34_hoechst_edu.tif
- sd_figure1/panel_c/two_sister_g2/whole_cell/8bit_220601_5517_wt_fully_15h_release_g2_rep1_zoom4_8-03-56.czi #1.tif_registered_slice34_8bit_hoechst_scalebar_gray.tif
- sd_figure1/panel_c/two_sister_g2/whole_cell/RGB_220601_5517_wt_fully_15h_release_g2_rep1_zoom4_8-03-56.czi #1.tif_registered_slice34_8bit_hoechst_edu.tif (RGB).tif
- sd_figure1/panel_c/two_sister_g2/whole_cell/RGB_220601_5517_wt_fully_15h_release_g2_rep1_zoom4_8-03-56.czi #1.tif_registered_slice34_8bit_hoechst_edu.tif_draw_roi.tif
- sd_figure1/panel_d/
- sd_figure1/panel_d/nipbl_dep_prometa_norm_sep_score.csv
- sd_figure1/panel_d/README_fig1d.txt
- sd_figure1/panel_d/sep_score_prometa_fig1d_all.csv
- sd_figure1/panel_d/smc4_dep_prometa_norm_sep_score.csv
- sd_figure1/panel_d/wt_prometa_norm_sep_score.csv
- sd_figure1/panel_e/
- sd_figure1/panel_e/fig1e_plot_g2_all.csv
- sd_figure1/panel_e/nipbl_dep_g2_norm_sep_score.csv
- sd_figure1/panel_e/README_fig1e.txt
- sd_figure1/panel_e/smc4_dep_g2_norm_sep_score.csv
- sd_figure1/panel_e/wt_g2_norm_sep_score.csv
- sd_figure1/panel_f/
- sd_figure1/panel_f/insets/
- sd_figure1/panel_f/insets/8bit_5275_2056_smc4_depleted_hemi_prometa_30min_stlc_zoom5_rep1-33-115.czi #3.tif_registered-1_slice34_670_670_cropped_170-60_inset_hoechst_gray.tif
- sd_figure1/panel_f/insets/8bit_5275_2056_smc4_depleted_hemi_prometa_30min_stlc_zoom5_rep1-33-115.czi #3.tif_registered-1_slice34_8bit_670_670_cropped_170-60_inset_edu_gray.tif
- sd_figure1/panel_f/insets/8bit_5275_2056_smc4_depleted_hemi_prometa_30min_stlc_zoom5_rep1-33-115.czi #3.tif_registered-1_slice34_8bit_670_670_cropped_170-60_inset_edu_gray_sb.tif
- sd_figure1/panel_f/insets/8bit_5275_2056_smc4_depleted_hemi_prometa_30min_stlc_zoom5_rep1-33-115.czi #3.tif_registered-1_slice34_8bit_670_670_cropped_170-60_inset_hoechst_edu.tif
- sd_figure1/panel_f/insets/RGB_5275_2056_smc4_depleted_hemi_prometa_30min_stlc_zoom5_rep1-33-115.czi #3.tif_registered-1_slice34_670_670_cropped_170-60_inset_hoechst_gray.tif
- sd_figure1/panel_f/insets/RGB_5275_2056_smc4_depleted_hemi_prometa_30min_stlc_zoom5_rep1-33-115.czi #3.tif_registered-1_slice34_8bit_670_670_cropped_170-60_inset_edu_gray_RGB.tif
- sd_figure1/panel_f/insets/RGB_5275_2056_smc4_depleted_hemi_prometa_30min_stlc_zoom5_rep1-33-115.czi #3.tif_registered-1_slice34_8bit_670_670_cropped_170-60_inset_hoechst_edu.tif.tif
- sd_figure1/panel_f/whole_cell/
- sd_figure1/panel_f/whole_cell/16bit_5275_2056_smc4_depleted_hemi_prometa_30min_stlc_zoom5_rep1-33-115.czi #3.tif_registered-1_slice34_hoechst_edu.tif
- sd_figure1/panel_f/whole_cell/8bit_5275_2056_smc4_depleted_hemi_prometa_30min_stlc_zoom5_rep1-33-115.czi #3.tif_registered-1_slice34_8bit_670_670_cropped.tif
- sd_figure1/panel_f/whole_cell/8bit_5275_2056_smc4_depleted_hemi_prometa_30min_stlc_zoom5_rep1-33-115.czi #3.tif_registered-1_slice34_8bit_670_670_cropped_edu_Gray_sb.tif
- sd_figure1/panel_f/whole_cell/RGB_5275_2056_smc4_depleted_hemi_prometa_30min_stlc_zoom5_rep1-33-115.czi #3.tif_registered-1_slice34_8bit_670_670_cropped.tif_draw_roi.tif
- sd_figure1/panel_f/whole_cell/RGB_5275_2056_smc4_depleted_hemi_prometa_30min_stlc_zoom5_rep1-33-115.czi #3.tif_registered-1_slice34_RGB_670_670_cropped_hoechst_edu.tif (RGB).tif
- sd_figure1/panel_g/
- sd_figure1/panel_g/insets/
- sd_figure1/panel_g/insets/8bit_220202_5388_2056_smc4_dep_c1_rep1_hemi_zoom4_8-03-101.tif_registered_slice29_8bit_rotated_all_740x740_edu_inset_170-60_gray.tif
- sd_figure1/panel_g/insets/8bit_220202_5388_2056_smc4_dep_c1_rep1_hemi_zoom4_8-03-101.tif_registered_slice29_8bit_rotated_all_740x740_hoechst_edu_inset_170-60.tif
- sd_figure1/panel_g/insets/8bit_220202_5388_2056_smc4_dep_c1_rep1_hemi_zoom4_8-03-101.tif_registered_slice29_8bit_rotated_all_740x740_hoechst_inset_170-60_gray.tif
- sd_figure1/panel_g/insets/RGB_220202_5388_2056_smc4_dep_c1_rep1_hemi_zoom4_8-03-101.tif_registered_slice29_8bit_rotated_all_740x740_edu_inset_170-60_gray.tif
- sd_figure1/panel_g/insets/RGB_220202_5388_2056_smc4_dep_c1_rep1_hemi_zoom4_8-03-101.tif_registered_slice29_8bit_rotated_all_740x740_hoechst_edu_inset_170-60.tif.tif
- sd_figure1/panel_g/insets/RGB_220202_5388_2056_smc4_dep_c1_rep1_hemi_zoom4_8-03-101.tif_registered_slice29_8bit_rotated_all_740x740_hoechst_inset_170-60_gray.tif
- sd_figure1/panel_g/whole_cell/
- sd_figure1/panel_g/whole_cell/16bit_220202_5388_2056_smc4_dep_c1_rep1_hemi_zoom4_8-03-101.tif_registered_slice29_hoechst_edu.tif
- sd_figure1/panel_g/whole_cell/16bit_220202_5388_2056_smc4_dep_c1_rep1_hemi_zoom4_8-03-101.tif_registered_slice29_rotated_hoechst_edu.tif
- sd_figure1/panel_g/whole_cell/8bit_220202_5388_2056_smc4_dep_c1_rep1_hemi_zoom4_8-03-101.tif_registered_slice29_8bit_rotated_cropped_hoechst_edu_roi_marked.tif
- sd_figure1/panel_g/whole_cell/RGB_220202_5388_2056_smc4_dep_c1_rep1_hemi_zoom4_8-03-101.tif_registered_slice29_8bit_rotated_all_740x740_hoechst_edu_draw_roi.tif
- sd_figure1/panel_g/whole_cell/RGB_220202_5388_2056_smc4_dep_c1_rep1_hemi_zoom4_8-03-101.tif_registered_slice29_8bit_rotated_cropped_hoechst_edu.tif.tif
- sd_figure1/panel_h/
- sd_figure1/panel_h/inset/
- sd_figure1/panel_h/inset/8bit_220207_5389_2045_nipbl_dep_c1_rep2_60min_stlc_hemi_zoom5-01-10.czi #3.tif_registered_slice37_8bit_inset_170-60_hoechst.tif
- sd_figure1/panel_h/inset/8bit_220207_5389_2045_nipbl_dep_c1_rep2_60min_stlc_hemi_zoom5-01-10.czi #3.tif_registered_slice37_8bit_inset_170-60_hoechst_edu.tif
- sd_figure1/panel_h/inset/C2-8bit_220207_5389_2045_nipbl_dep_c1_rep2_60min_stlc_hemi_zoom5-01-10.czi #3.tif_registered_slice37_8bit_inset_170-60_edu.tif
- sd_figure1/panel_h/inset/RGB_220207_5389_2045_nipbl_dep_c1_rep2_60min_stlc_hemi_zoom5-01-10.czi #3.tif_registered_slice37_8bit_inset_170-60_edu_gray.tif
- sd_figure1/panel_h/inset/RGB_220207_5389_2045_nipbl_dep_c1_rep2_60min_stlc_hemi_zoom5-01-10.czi #3.tif_registered_slice37_8bit_inset_170-60_hoechst_gray.tif
- sd_figure1/panel_h/inset/RGB_220207_5389_2045_nipbl_dep_c1_rep2_60min_stlc_hemi_zoom5-01-10.czi #3.tif_registered_slice37_inset_170-60_hoechst_edu.tif.tif
- sd_figure1/panel_h/whole_cell/
- sd_figure1/panel_h/whole_cell/16bit_220207_5389_2045_nipbl_dep_c1_rep2_60min_stlc_hemi_zoom5-01-10.czi #3.tif_registered_slice37_16bit_hoechst_edu.tif
- sd_figure1/panel_h/whole_cell/8bit_220207_5389_2045_nipbl_dep_c1_rep2_60min_stlc_hemi_zoom5-01-10.czi #3.tif_registered_slice37_8bit_rotated_hoechst_edu.tif
- sd_figure1/panel_h/whole_cell/RGB_220207_5389_2045_nipbl_dep_c1_rep2_60min_stlc_hemi_zoom5-01-10.czi #3.tif_registered_slice37_hoechst_edu_draw_roi.tif
- sd_figure1/panel_h/whole_cell/RGB_220207_5389_2045_nipbl_dep_c1_rep2_60min_stlc_hemi_zoom5-01-10.czi #3.tif_registered_slice37_rotated_cropped_hoechst_edu.tif (RGB).tif
- sd_figure1/panel_i/
- sd_figure1/panel_i/insets/
- sd_figure1/panel_i/insets/8bit_220202_5388_2045_nipbl_dep_c2_rep2_hemi_zoom4_8-09-169.czi #2.tif_registered_slicd33_edu_inset_gray.tif
- sd_figure1/panel_i/insets/8bit_220202_5388_2045_nipbl_dep_c2_rep2_hemi_zoom4_8-09-169.czi #2.tif_registered_slicd33_hoechst_edu_inset_170x60.tif
- sd_figure1/panel_i/insets/8bit_220202_5388_2045_nipbl_dep_c2_rep2_hemi_zoom4_8-09-169.czi #2.tif_registered_slicd33_hoechst_inset_gray.tif
- sd_figure1/panel_i/insets/RGB_220202_5388_2045_nipbl_dep_c2_rep2_hemi_zoom4_8-09-169.czi #2.tif_registered_slicd33_edu_inset_gray_Rgb.tif
- sd_figure1/panel_i/insets/RGB_220202_5388_2045_nipbl_dep_c2_rep2_hemi_zoom4_8-09-169.czi #2.tif_registered_slicd33_hoechst_edu_inset_170x60.tif.tif
- sd_figure1/panel_i/insets/RGB_220202_5388_2045_nipbl_dep_c2_rep2_hemi_zoom4_8-09-169.czi #2.tif_registered_slicd33_hoechst_inset_gray_rgb.tif
- sd_figure1/panel_i/whole_cell/
- sd_figure1/panel_i/whole_cell/16bit_220202_5388_2045_nipbl_dep_c2_rep2_hemi_zoom4_8-09-169.czi #2.tif_registered_slicd33_hoechst_edu.tif
- sd_figure1/panel_i/whole_cell/8bit_220202_5388_2045_nipbl_dep_c2_rep2_hemi_zoom4_8-09-169.czi #2.tif_registered_slicd33_hoechst_edu.tif
- sd_figure1/panel_i/whole_cell/RGB_220202_5388_2045_nipbl_dep_c2_rep2_hemi_zoom4_8-09-169.czi #2.tif_registered_slicd33_hoechst_edu.tif (RGB)_draw_roi.tif
- sd_figure1/panel_i/whole_cell/RGB_220202_5388_2045_nipbl_dep_c2_rep2_hemi_zoom4_8-09-169.czi #2.tif_registered_slicd33_hoechst_edu.tif.tif
