# Supplementary material for: Cohesin‐mediated DNA loop extrusion resolves sister chromatids in G2 phase
Source: EMBO J. 2023 Jun 26;42(16):e113475. doi: 10.15252/embj.2023113475 (PMC10425840; doi:10.15252/embj.2023113475)
Supplement: Supplementary file 4 — Source Data for Figure 1 [file EMBJ-42-e113475-s007.zip › sd_figure1/panel_d/nipbl_dep_prometa_norm_sep_score.csv]

Cell	NIPBL_depleted
220207_5389_2045_nipbl_dep_c1_rep1_60min_stlc_hemi_zoom5-01-12.czi #1.tif_registered.tif	1,14157
220207_5389_2045_nipbl_dep_c1_rep1_60min_stlc_hemi_zoom5-01-12.czi #2.tif_registered.tif	1,121163
220207_5389_2045_nipbl_dep_c1_rep1_60min_stlc_hemi_zoom5-01-12.czi #3.tif_registered.tif	0,792752
220207_5389_2045_nipbl_dep_c1_rep1_60min_stlc_hemi_zoom5-01-12.czi #4.tif_registered.tif	1,026577
220207_5389_2045_nipbl_dep_c1_rep1_60min_stlc_hemi_zoom5-01-12.czi #5.tif_registered.tif	1,003043
220207_5389_2045_nipbl_dep_c1_rep1_60min_stlc_hemi_zoom5-01-12.czi #6.tif_registered.tif	0,909789
220207_5389_2045_nipbl_dep_c1_rep1_60min_stlc_hemi_zoom5-01-12.czi #7.tif_registered.tif	0,96119
220207_5389_2045_nipbl_dep_c1_rep1_60min_stlc_hemi_zoom5-01-12.czi #8.tif_registered.tif	1,083745
220207_5389_2045_nipbl_dep_c1_rep2_60min_stlc_hemi_zoom5-01-10.czi #1.tif_registered.tif	0,920382
220207_5389_2045_nipbl_dep_c1_rep2_60min_stlc_hemi_zoom5-01-10.czi #2.tif_registered.tif	1,056056
220207_5389_2045_nipbl_dep_c1_rep2_60min_stlc_hemi_zoom5-01-10.czi #3.tif_registered.tif	1,120322
220207_5389_2045_nipbl_dep_c1_rep2_60min_stlc_hemi_zoom5-01-10.czi #4.tif_registered.tif	1,051559
220207_5389_2045_nipbl_dep_c1_rep2_60min_stlc_hemi_zoom5-01-10.czi #5.tif_registered.tif	1,011933
220207_5389_2045_nipbl_dep_c1_rep2_60min_stlc_hemi_zoom5-01-10.czi #7.tif_registered.tif	0,914399
220207_5389_2045_nipbl_dep_c1_rep2_60min_stlc_hemi_zoom5-02-11.tif_registered.tif	1,008981
220207_5389_2045_nipbl_dep_c2_rep1_60min_stlc_hemi_zoom5-01-09.czi #1.tif_registered.tif	0,991777
220207_5389_2045_nipbl_dep_c2_rep1_60min_stlc_hemi_zoom5-01-09.czi #2.tif_registered.tif	0,982914
220207_5389_2045_nipbl_dep_c2_rep1_60min_stlc_hemi_zoom5-01-09.czi #3.tif_registered.tif	1,098543
220207_5389_2045_nipbl_dep_c2_rep1_60min_stlc_hemi_zoom5-01-09.czi #4.tif_registered.tif	0,866128
220207_5389_2045_nipbl_dep_c2_rep1_60min_stlc_hemi_zoom5-01-09.czi #5.tif_registered.tif	1,003074
220207_5389_2045_nipbl_dep_c2_rep1_60min_stlc_hemi_zoom5-01-09.czi #6.tif_registered.tif	1,039855
220207_5389_2045_nipbl_dep_c2_rep1_60min_stlc_hemi_zoom5-01-09.czi #7.tif_registered.tif	0,857638
220207_5389_2045_nipbl_dep_c2_rep1_60min_stlc_hemi_zoom5-01-09.czi #8.tif_registered.tif	0,907431
220207_5389_2045_nipbl_dep_c2_rep2_60min_stlc_hemi_zoom5-01-07.czi #1.tif_registered.tif	0,994541
220207_5389_2045_nipbl_dep_c2_rep2_60min_stlc_hemi_zoom5-01-07.czi #2.tif_registered.tif	0,886225
220207_5389_2045_nipbl_dep_c2_rep2_60min_stlc_hemi_zoom5-01-07.czi #3.tif_registered.tif	1,021833
220207_5389_2045_nipbl_dep_c2_rep2_60min_stlc_hemi_zoom5-01-07.czi #4.tif_registered.tif	0,756137
220207_5389_2045_nipbl_dep_c2_rep2_60min_stlc_hemi_zoom5-02-08.czi #1.tif_registered.tif	0,803339
220207_5389_2045_nipbl_dep_c2_rep2_60min_stlc_hemi_zoom5-02-08.czi #2.tif_registered.tif	1,087193
220207_5389_2045_nipbl_dep_c2_rep2_60min_stlc_hemi_zoom5-02-08.czi #3.tif_registered.tif	1,045779
220207_5389_2045_nipbl_dep_c2_rep2_60min_stlc_hemi_zoom5-02-08.czi #4.tif_registered.tif	0,786289
220919_5618_2045_nipbl_dep_hemi_prometa_60min_stlc_cycb1_zoom5_rep1-06-33.czi #3.tif_registered.tif	0,922091
220919_5618_2045_nipbl_dep_hemi_prometa_60min_stlc_cycb1_zoom5_rep1-06-33.czi #4.tif_registered.tif	1,029963
220919_5618_2045_nipbl_dep_hemi_prometa_60min_stlc_cycb1_zoom5_rep1-06-33.czi #5.tif_registered.tif	0,873413
220919_5618_2045_nipbl_dep_hemi_prometa_60min_stlc_cycb1_zoom5_rep1-08-34.czi #1.tif_registered.tif	1,002374
220919_5618_2045_nipbl_dep_hemi_prometa_60min_stlc_cycb1_zoom5_rep1-08-34.czi #2.tif_registered.tif	1,252786
220919_5618_2045_nipbl_dep_hemi_prometa_60min_stlc_cycb1_zoom5_rep1-08-34.czi #3.tif_registered.tif	0,903979
220919_5618_2045_nipbl_dep_hemi_prometa_60min_stlc_cycb1_zoom5_rep1-08-34.czi #4.tif_registered.tif	1,059675
220919_5618_2045_nipbl_dep_hemi_prometa_60min_stlc_cycb1_zoom5_rep2-02-35.czi #1.tif_registered.tif	0,947874
220919_5618_2045_nipbl_dep_hemi_prometa_60min_stlc_cycb1_zoom5_rep2-02-35.czi #2.tif_registered.tif	0,98085
220919_5618_2045_nipbl_dep_hemi_prometa_60min_stlc_cycb1_zoom5_rep2-02-35.czi #3.tif_registered.tif	0,941103
220919_5618_2045_nipbl_dep_hemi_prometa_60min_stlc_cycb1_zoom5_rep2-02-35.czi #4.tif_registered.tif	0,764923
220919_5618_2045_nipbl_dep_hemi_prometa_60min_stlc_cycb1_zoom5_rep2-04-36.czi #1.tif_registered.tif	1,111969
220919_5618_2045_nipbl_dep_hemi_prometa_60min_stlc_cycb1_zoom5_rep2-04-36.czi #2.tif_registered.tif	1,140148
220919_5618_2045_nipbl_dep_hemi_prometa_60min_stlc_cycb1_zoom5_rep2-04-36.czi #3.tif_registered.tif	1,157845
220919_5618_2045_nipbl_dep_hemi_prometa_60min_stlc_cycb1_zoom5_rep2-04-36.czi #4.tif_registered.tif	0,984686
220919_5618_2045_nipbl_dep_hemi_prometa_60min_stlc_cycb1_zoom5_rep2-04-36.czi #5.tif_registered.tif	0,892966
220919_5618_2045_nipbl_dep_hemi_prometa_60min_stlc_cycb1_zoom5_rep2-04-36.czi #6.tif_registered.tif	0,961978
