# Supplementary material for: Cohesin‐mediated DNA loop extrusion resolves sister chromatids in G2 phase
Source: EMBO J. 2023 Jun 26;42(16):e113475. doi: 10.15252/embj.2023113475 (PMC10425840; doi:10.15252/embj.2023113475)
Supplement: Supplementary file 4 — Source Data for Figure 1 [file EMBJ-42-e113475-s007.zip › sd_figure1/panel_d/sep_score_prometa_fig1d_all.csv]

Wild type	SMC4 depleted	NIPBL depleted
1,161186	0,192439	1,14157
1,10944	0,009986	1,121163
1,095407	0,198214	0,792752
1,185518	0,401459	1,026577
1,102776	0,436697	1,003043
0,996979	0,215949	0,909789
1,01992	0,32571	0,96119
0,905351	0,409443	1,083745
0,986508	0,499736	0,920382
0,836672	0,423147	1,056056
0,973953	0,175907	1,120322
0,87297	0,278328	1,051559
0,992509	0,276556	1,011933
0,795918	0,395125	0,914399
1,132682	0,265577	1,008981
0,92285	0,237748	0,991777
0,888958	0,370456	0,982914
1,072215	0,260878	1,098543
0,845816	0,155259	0,866128
1,260398	0,368498	1,003074
1,20538	0,374669	1,039855
1,189961	0,372645	0,857638
1,069419	0,143086	0,907431
0,890648	0,157119	0,994541
1,005065	0,19372	0,886225
0,978205	0,14333	1,021833
1,006583	0,008582	0,756137
0,893207	0,112597	0,803339
0,94165	0,156962	1,087193
0,807016	-0,08271	1,045779
1,00422	0,308862	0,786289
0,933689	0,186045	0,922091
1,037369	0,255184	1,029963
1,071682	0,224122	0,873413
0,776581	0,231457	1,002374
1,049183	0,207222	1,252786
1,119795	0,26463	0,903979
0,768271	0,161067	1,059675
0,882247	0,216033	0,947874
0,824918	0,145149	0,98085
1,096191	0,238636	0,941103
1,133692	0,018025	0,764923
0,941781	0,259933	1,111969
1,02378	0,198834	1,140148
0,915701	0,174459	1,157845
1,036663	0,287785	0,984686
0,686946	0,309965	0,892966
0,815951	0,166893	0,961978
0,979622	0,210877
0,94093	0,154202
0,95046	0,229341
1,049826	0,160392
0,977605	0,229276
0,762603	0,260552
0,885285	0,139858
0,711886	0,240399
1,023886	0,451043
0,856725	0,195981
1,106514	0,233477
1,09867	0,246449
1,098123	0,429328
0,799656	0,379135
0,953085	0,114865
1,120301	0,207152
0,79369	0,158019
0,887219	0,175961
1,16553	0,099051
1,014992	0,211977
1,057013	0,230728
0,811378	0,170725
1,081377	0,143235
1,134777	0,293495
1,180996	0,319208
1,066254	0,328921
1,065512	0,24169
1,302055
1,055765
1,332135
1,049552
1,218093
1,114917
1,07013
1,011142
