# Supplementary material for: Cohesin‐mediated DNA loop extrusion resolves sister chromatids in G2 phase
Source: EMBO J. 2023 Jun 26;42(16):e113475. doi: 10.15252/embj.2023113475 (PMC10425840; doi:10.15252/embj.2023113475)
Supplement: Supplementary file 4 — Source Data for Figure 1 [file EMBJ-42-e113475-s007.zip › sd_figure1/panel_d/smc4_dep_prometa_norm_sep_score.csv]

Cell	SMC4_depleted
5275_2056_smc4_depleted_hemi_prometa_30min_stlc_zoom5_rep1-111.czi #1.tif_registered.tif	0,192439
5275_2056_smc4_depleted_hemi_prometa_30min_stlc_zoom5_rep1-111.czi #2.tif_registered.tif	0,009986
5275_2056_smc4_depleted_hemi_prometa_30min_stlc_zoom5_rep1-111.czi #3.tif_registered.tif	0,198214
5275_2056_smc4_depleted_hemi_prometa_30min_stlc_zoom5_rep1-111.czi #4.tif_registered.tif	0,401459
5275_2056_smc4_depleted_hemi_prometa_30min_stlc_zoom5_rep1-20-112.czi #1.tif_registered.tif	0,436697
5275_2056_smc4_depleted_hemi_prometa_30min_stlc_zoom5_rep1-20-112.czi #2.tif_registered.tif	0,215949
5275_2056_smc4_depleted_hemi_prometa_30min_stlc_zoom5_rep1-20-112.czi #3.tif_registered.tif	0,32571
5275_2056_smc4_depleted_hemi_prometa_30min_stlc_zoom5_rep1-20-112.czi #4.tif_registered.tif	0,409443
5275_2056_smc4_depleted_hemi_prometa_30min_stlc_zoom5_rep1-30-114.tif_registered.tif	0,499736
5275_2056_smc4_depleted_hemi_prometa_30min_stlc_zoom5_rep1-33-115.czi #1.tif_registered.tif	0,423147
5275_2056_smc4_depleted_hemi_prometa_30min_stlc_zoom5_rep1-33-115.czi #2.tif_registered.tif	0,175907
5275_2056_smc4_depleted_hemi_prometa_30min_stlc_zoom5_rep1-33-115.czi #3.tif_registered.tif	0,278328
5275_2056_smc4_depleted_hemi_prometa_30min_stlc_zoom5_rep2-01-128.czi #1.tif_registered.tif	0,276556
5275_2056_smc4_depleted_hemi_prometa_30min_stlc_zoom5_rep2-01-128.czi #2.tif_registered.tif	0,395125
5275_2056_smc4_depleted_hemi_prometa_30min_stlc_zoom5_rep2-01-128.czi #3.tif_registered.tif	0,265577
5275_2056_smc4_depleted_hemi_prometa_30min_stlc_zoom5_rep2-01-128.czi #4.tif_registered.tif	0,237748
5275_2056_smc4_depleted_hemi_prometa_30min_stlc_zoom5_rep2-03-127.czi #1.tif_registered.tif	0,370456
5275_2056_smc4_depleted_hemi_prometa_30min_stlc_zoom5_rep2-03-127.czi #2.tif_registered.tif	0,260878
5275_2056_smc4_depleted_hemi_prometa_30min_stlc_zoom5_rep2-03-127.czi #3.tif_registered.tif	0,155259
5275_2056_smc4_depleted_hemi_prometa_30min_stlc_zoom5_rep2-03-127.czi #6.tif_registered.tif	0,368498
5275_2056_smc4_depleted_hemi_prometa_30min_stlc_zoom5_rep2-08-129.tif_registered.tif	0,374669
220124_5388_2056_c1_smc4_depleted_rep1_prometa_60min_15h_release_hemi_zoom5-02-83.tif_registered.tif	0,372645
220124_5388_2056_c1_smc4_depleted_rep1_prometa_60min_15h_release_hemi_zoom5-04-84.czi #1.tif_registered.tif	0,143086
220124_5388_2056_c1_smc4_depleted_rep1_prometa_60min_15h_release_hemi_zoom5-04-84.czi #3.tif_registered.tif	0,157119
220124_5388_2056_c1_smc4_depleted_rep1_prometa_60min_15h_release_hemi_zoom5-04-84.czi #4.tif_registered.tif	0,19372
220124_5388_2056_c1_smc4_depleted_rep1_prometa_60min_15h_release_hemi_zoom5-04-84.czi #5.tif_registered.tif	0,14333
220124_5388_2056_c1_smc4_depleted_rep1_prometa_60min_15h_release_hemi_zoom5-04-84.czi #6.tif_registered.tif	0,008582
220124_5388_2056_c1_smc4_depleted_rep1_prometa_60min_15h_release_hemi_zoom5-04-84.czi #7.tif_registered.tif	0,112597
220124_5388_2056_c1_smc4_depleted_rep1_prometa_60min_15h_release_hemi_zoom5-04-84.czi #8.tif_registered.tif	0,156962
220124_5388_2056_c1_smc4_depleted_rep1_prometa_60min_15h_release_hemi_zoom5-04-84.czi #9.tif_registered.tif	-0,08271
220124_5388_2056_c1_smc4_depleted_rep2_prometa_60min_15h_release_hemi_zoom5-02-85.czi #01.tif_registered.tif	0,308862
220124_5388_2056_c1_smc4_depleted_rep2_prometa_60min_15h_release_hemi_zoom5-02-85.czi #02.tif_registered.tif	0,186045
220124_5388_2056_c1_smc4_depleted_rep2_prometa_60min_15h_release_hemi_zoom5-02-85.czi #04.tif_registered.tif	0,255184
220124_5388_2056_c1_smc4_depleted_rep2_prometa_60min_15h_release_hemi_zoom5-02-85.czi #05.tif_registered.tif	0,224122
220124_5388_2056_c1_smc4_depleted_rep2_prometa_60min_15h_release_hemi_zoom5-02-85.czi #06.tif_registered.tif	0,231457
220124_5388_2056_c1_smc4_depleted_rep2_prometa_60min_15h_release_hemi_zoom5-02-85.czi #07.tif_registered.tif	0,207222
220124_5388_2056_c1_smc4_depleted_rep2_prometa_60min_15h_release_hemi_zoom5-02-85.czi #08.tif_registered.tif	0,26463
220124_5388_2056_c1_smc4_depleted_rep2_prometa_60min_15h_release_hemi_zoom5-02-85.czi #09.tif_registered.tif	0,161067
220124_5388_2056_c1_smc4_depleted_rep2_prometa_60min_15h_release_hemi_zoom5-02-85.czi #10.tif_registered.tif	0,216033
220124_5388_2056_c2_smc4_depleted_rep1_prometa_60min_15h_release_hemi_zoom5-01-86.czi #01.tif_registered.tif	0,145149
220124_5388_2056_c2_smc4_depleted_rep1_prometa_60min_15h_release_hemi_zoom5-01-86.czi #02.tif_registered.tif	0,238636
220124_5388_2056_c2_smc4_depleted_rep1_prometa_60min_15h_release_hemi_zoom5-01-86.czi #03.tif_registered.tif	0,018025
220124_5388_2056_c2_smc4_depleted_rep1_prometa_60min_15h_release_hemi_zoom5-01-86.czi #04.tif_registered.tif	0,259933
220124_5388_2056_c2_smc4_depleted_rep1_prometa_60min_15h_release_hemi_zoom5-01-86.czi #05.tif_registered.tif	0,198834
220124_5388_2056_c2_smc4_depleted_rep1_prometa_60min_15h_release_hemi_zoom5-01-86.czi #06.tif_registered.tif	0,174459
220124_5388_2056_c2_smc4_depleted_rep1_prometa_60min_15h_release_hemi_zoom5-01-86.czi #07.tif_registered.tif	0,287785
220124_5388_2056_c2_smc4_depleted_rep1_prometa_60min_15h_release_hemi_zoom5-01-86.czi #08.tif_registered.tif	0,309965
220124_5388_2056_c2_smc4_depleted_rep1_prometa_60min_15h_release_hemi_zoom5-01-86.czi #09.tif_registered.tif	0,166893
220124_5388_2056_c2_smc4_depleted_rep1_prometa_60min_15h_release_hemi_zoom5-01-86.czi #10.tif_registered.tif	0,210877
220124_5388_2056_c2_smc4_depleted_rep2_prometa_60min_15h_release_hemi_zoom5-01-87.czi #02.tif_registered.tif	0,154202
220124_5388_2056_c2_smc4_depleted_rep2_prometa_60min_15h_release_hemi_zoom5-01-87.czi #03.tif_registered.tif	0,229341
220124_5388_2056_c2_smc4_depleted_rep2_prometa_60min_15h_release_hemi_zoom5-01-87.czi #04.tif_registered.tif	0,160392
220124_5388_2056_c2_smc4_depleted_rep2_prometa_60min_15h_release_hemi_zoom5-01-87.czi #05.tif_registered.tif	0,229276
220124_5388_2056_c2_smc4_depleted_rep2_prometa_60min_15h_release_hemi_zoom5-01-87.czi #06.tif_registered.tif	0,260552
220124_5388_2056_c2_smc4_depleted_rep2_prometa_60min_15h_release_hemi_zoom5-01-87.czi #07.tif_registered.tif	0,139858
220124_5388_2056_c2_smc4_depleted_rep2_prometa_60min_15h_release_hemi_zoom5-01-87.czi #08.tif_registered.tif	0,240399
220124_5388_2056_c2_smc4_depleted_rep2_prometa_60min_15h_release_hemi_zoom5-01-87.czi #09.tif_registered.tif	0,451043
220124_5388_2056_c2_smc4_depleted_rep2_prometa_60min_15h_release_hemi_zoom5-01-87.czi #10.tif_registered.tif	0,195981
220530_5517_2056_smc4_dep_15h_g2_hemi_stlc_rep1-01-73.czi #1.tif_registered.tif	0,233477
220530_5517_2056_smc4_dep_15h_g2_hemi_stlc_rep1-01-73.czi #2.tif_registered.tif	0,246449
220530_5517_2056_smc4_dep_15h_g2_hemi_stlc_rep1-01-73.czi #3.tif_registered.tif	0,429328
220530_5517_2056_smc4_dep_15h_g2_hemi_stlc_rep1-01-73.czi #5.tif_registered.tif	0,379135
220530_5517_2056_smc4_dep_15h_g2_hemi_stlc_rep1-01-73.czi #6.tif_registered.tif	0,114865
220530_5517_2056_smc4_dep_15h_g2_hemi_stlc_rep1-01-73.czi #7.tif_registered.tif	0,207152
220530_5517_2056_smc4_dep_15h_g2_hemi_stlc_rep1-01-73.czi #8.tif_registered.tif	0,158019
220530_5517_2056_smc4_dep_15h_g2_hemi_stlc_rep2-01-72.czi #1.tif_registered.tif	0,175961
220530_5517_2056_smc4_dep_15h_g2_hemi_stlc_rep2-01-72.czi #2.tif_registered.tif	0,099051
220530_5517_2056_smc4_dep_15h_g2_hemi_stlc_rep2-01-72.czi #4.tif_registered.tif	0,211977
220530_5517_2056_smc4_dep_15h_g2_hemi_stlc_rep2-01-72.czi #5.tif_registered.tif	0,230728
220530_5517_2056_smc4_dep_15h_g2_hemi_stlc_rep3-02-71.czi #1.tif_registered.tif	0,170725
220530_5517_2056_smc4_dep_15h_g2_hemi_stlc_rep3-02-71.czi #2.tif_registered.tif	0,143235
220530_5517_2056_smc4_dep_15h_g2_hemi_stlc_rep3-02-71.czi #3.tif_registered.tif	0,293495
220530_5517_2056_smc4_dep_15h_g2_hemi_stlc_rep3-02-71.czi #4.tif_registered.tif	0,319208
220530_5517_2056_smc4_dep_15h_g2_hemi_stlc_rep3-02-71.czi #5.tif_registered.tif	0,328921
220530_5517_2056_smc4_dep_15h_g2_hemi_stlc_rep3-02-71.czi #6.tif_registered.tif	0,24169
