# Supplementary material for: Cohesin‐mediated DNA loop extrusion resolves sister chromatids in G2 phase
Source: EMBO J. 2023 Jun 26;42(16):e113475. doi: 10.15252/embj.2023113475 (PMC10425840; doi:10.15252/embj.2023113475)
Supplement: Supplementary file 4 — Source Data for Figure 1 [file EMBJ-42-e113475-s007.zip › sd_figure1/panel_d/wt_prometa_norm_sep_score.csv]

Cell	Wild_type
5003_WT_20min_hemi_5_meta_rep1_zoom-01-94.czi #2.tif_registered.tif	1,161186
5003_WT_20min_hemi_5_meta_rep1_zoom-01-94.czi #4.tif_registered.tif	1,10944
5003_WT_20min_hemi_5_meta_rep1_zoom-05-95.czi #1.tif_registered.tif	1,095407
5003_WT_20min_hemi_5_meta_rep1_zoom-09-97 #10.tif_registered.tif	1,185518
5003_WT_20min_hemi_5_meta_rep1_zoom-09-97 #11.tif_registered.tif	1,102776
5003_WT_20min_hemi_5_meta_rep2_zoom-01-99.czi #1.tif_registered.tif	0,996979
5003_WT_20min_hemi_5_meta_rep2_zoom-01-99.czi #2.tif_registered.tif	1,01992
5003_WT_20min_hemi_5_meta_rep2_zoom-01-99.czi #3.tif_registered.tif	0,905351
5003_WT_20min_hemi_5_meta_rep2_zoom-01-99.czi #5.tif_registered.tif	0,986508
211108_5325_WT_12h_release_hemi_60min_STLC_zoom5_stain_smc4_cycb1_prometa_rep1-03-04.czi #1.tif_registered.tif	0,836672
211108_5325_WT_12h_release_hemi_60min_STLC_zoom5_stain_smc4_cycb1_prometa_rep1-03-04.czi #2.tif_registered.tif	0,973953
211108_5325_WT_12h_release_hemi_60min_STLC_zoom5_stain_smc4_cycb1_prometa_rep1-03-04.czi #3.tif_registered.tif	0,87297
211108_5325_WT_12h_release_hemi_60min_STLC_zoom5_stain_smc4_cycb1_prometa_rep1-03-04.czi #4.tif_registered.tif	0,992509
211108_5325_WT_12h_release_hemi_60min_STLC_zoom5_stain_smc4_cycb1_prometa_rep1-03-04.czi #6.tif_registered.tif	0,795918
211108_5325_WT_12h_release_hemi_60min_STLC_zoom5_stain_smc4_cycb1_prometa_rep1-03-04.czi #8.tif_registered.tif	1,132682
211108_5325_WT_12h_release_hemi_60min_STLC_zoom5_stain_smc4_cycb1_prometa_rep1-03-04.czi #9.tif_registered.tif	0,92285
211108_5325_WT_12h_release_hemi_60min_STLC_zoom5_stain_smc4_cycb1_prometa_rep2-05-05.czi #1.tif_registered.tif	0,888958
211108_5325_WT_12h_release_hemi_60min_STLC_zoom5_stain_smc4_cycb1_prometa_rep2-05-05.czi #2.tif_registered.tif	1,072215
211108_5325_WT_12h_release_hemi_60min_STLC_zoom5_stain_smc4_cycb1_prometa_rep2-05-05.czi #3.tif_registered.tif	0,845816
211108_5325_WT_12h_release_hemi_60min_STLC_zoom5_stain_smc4_cycb1_prometa_rep2-09-06.czi #2.tif_registered.tif	1,260398
211108_5325_WT_12h_release_hemi_60min_STLC_zoom5_stain_smc4_cycb1_prometa_rep2-09-06.czi #3.tif_registered.tif	1,20538
211108_5325_WT_12h_release_hemi_60min_STLC_zoom5_stain_smc4_cycb1_prometa_rep2-09-06.czi #4.tif_registered.tif	1,189961
211108_5325_WT_12h_release_hemi_60min_STLC_zoom5_stain_smc4_cycb1_prometa_rep2-09-06.czi #5.tif_registered.tif	1,069419
211108_5325_WT_12h_release_hemi_60min_STLC_zoom5_stain_smc4_cycb1_prometa_rep2-09-06.czi #6.tif_registered.tif	0,890648
220207_5389_WT_c1_rep1_prometa_60min_stlc_hemi_zoom5-07-37-38.tif_registered.tif	1,005065
220207_5389_WT_c1_rep1_prometa_60min_stlc_hemi_zoom5-07-37-39.tif_registered.tif	0,978205
220207_5389_WT_c1_rep1_prometa_60min_stlc_hemi_zoom5-07-37-40.tif_registered.tif	1,006583
220207_5389_WT_c1_rep1_prometa_60min_stlc_hemi_zoom5-07-37-41.tif_registered.tif	0,893207
220207_5389_WT_c1_rep1_prometa_60min_stlc_hemi_zoom5-07-37-42.tif_registered.tif	0,94165
220207_5389_WT_c1_rep1_prometa_60min_stlc_hemi_zoom5-07-37-43.tif_registered.tif	0,807016
220207_5389_WT_c1_rep1_prometa_60min_stlc_hemi_zoom5-08-45.czi #1.tif_registered.tif	1,00422
220207_5389_WT_c1_rep1_prometa_60min_stlc_hemi_zoom5-08-45.czi #2.tif_registered.tif	0,933689
220207_5389_WT_c1_rep1_prometa_60min_stlc_hemi_zoom5-08-45.czi #3.tif_registered.tif	1,037369
220207_5389_WT_c1_rep1_prometa_60min_stlc_hemi_zoom5-08-45.czi #4.tif_registered.tif	1,071682
220207_5389_WT_c1_rep2_prometa_60min_stlc_hemi_zoom5-01-48-49.tif_registered.tif	0,776581
220207_5389_WT_c1_rep2_prometa_60min_stlc_hemi_zoom5-01-48-50.tif_registered.tif	1,049183
220207_5389_WT_c1_rep2_prometa_60min_stlc_hemi_zoom5-01-48-51.tif_registered.tif	1,119795
220207_5389_WT_c1_rep2_prometa_60min_stlc_hemi_zoom5-01-48-52.tif_registered.tif	0,768271
220207_5389_WT_c1_rep2_prometa_60min_stlc_hemi_zoom5-01-48-53.tif_registered.tif	0,882247
220207_5389_WT_c1_rep2_prometa_60min_stlc_hemi_zoom5-01-48-54.tif_registered.tif	0,824918
220207_5389_WT_c1_rep2_prometa_60min_stlc_hemi_zoom5-01-48-55.tif_registered.tif	1,096191
220207_5389_WT_c1_rep2_prometa_60min_stlc_hemi_zoom5-02-59.czi #1.tif_registered.tif	1,133692
220207_5389_WT_c2_rep1_prometa_60min_stlc_hemi_zoom5-06-75.czi #1.tif_registered.tif	0,941781
220207_5389_WT_c2_rep1_prometa_60min_stlc_hemi_zoom5-06-75.czi #3.tif_registered.tif	1,02378
220207_5389_WT_c2_rep1_prometa_60min_stlc_hemi_zoom5-06-75.czi #4.tif_registered.tif	0,915701
220207_5389_WT_c2_rep1_prometa_60min_stlc_hemi_zoom5-06-75.czi #5.tif_registered.tif	1,036663
220207_5389_WT_c2_rep1_prometa_60min_stlc_hemi_zoom5-06-75.czi #6.tif_registered.tif	0,686946
220207_5389_WT_c2_rep1_prometa_60min_stlc_hemi_zoom5-09-76.czi #1.tif_registered.tif	0,815951
220207_5389_WT_c2_rep1_prometa_60min_stlc_hemi_zoom5-09-76.czi #2.tif_registered.tif	0,979622
220207_5389_WT_c2_rep1_prometa_60min_stlc_hemi_zoom5-09-76.czi #3.tif_registered.tif	0,94093
220207_5389_WT_c2_rep2_prometa_60min_stlc_hemi_zoom5-03-77.czi #1.tif_registered.tif	0,95046
220207_5389_WT_c2_rep2_prometa_60min_stlc_hemi_zoom5-03-77.czi #2.tif_registered.tif	1,049826
220207_5389_WT_c2_rep2_prometa_60min_stlc_hemi_zoom5-03-77.czi #3.tif_registered.tif	0,977605
220207_5389_WT_c2_rep2_prometa_60min_stlc_hemi_zoom5-03-77.czi #4.tif_registered.tif	0,762603
220207_5389_WT_c2_rep2_prometa_60min_stlc_hemi_zoom5-03-77.czi #5.tif_registered.tif	0,885285
220207_5389_WT_c2_rep2_prometa_60min_stlc_hemi_zoom5-03-77.czi #6.tif_registered.tif	0,711886
220207_5389_WT_c2_rep2_prometa_60min_stlc_hemi_zoom5-04-78.czi #1.tif_registered.tif	1,023886
220207_5389_WT_c2_rep2_prometa_60min_stlc_hemi_zoom5-04-78.czi #2.tif_registered.tif	0,856725
220405_wt_prometa_rep2_hemi_stain_smc4_cycb1_zoom4_8-01-147.tif_registered.tif	1,106514
220405_wt_prometa_rep2_hemi_stain_smc4_cycb1_zoom4_8-02-148.czi #1.tif_registered.tif	1,09867
220405_wt_prometa_rep2_hemi_stain_smc4_cycb1_zoom4_8-02-148.czi #2.tif_registered.tif	1,098123
220405_wt_prometa_rep2_hemi_stain_smc4_cycb1_zoom4_8-02-148.czi #4.tif_registered.tif	0,799656
220405_wt_prometa_rep2_hemi_stain_smc4_cycb1_zoom4_8-02-148.czi #5.tif_registered.tif	0,953085
220405_wt_prometa_rep2_hemi_stain_smc4_cycb1_zoom4_8-02-148.czi #6.tif_registered.tif	1,120301
220405_wt_prometa_rep4_hemi_stain_smc4_cycb1_zoom4_8-02-150.czi #1.tif_registered.tif	0,79369
220405_wt_prometa_rep4_hemi_stain_smc4_cycb1_zoom4_8-02-150.czi #2.tif_registered.tif	0,887219
220405_wt_prometa_rep4_hemi_stain_smc4_cycb1_zoom4_8-02-150.czi #3.tif_registered.tif	1,16553
220530_5517_WT_hemi_15h_G2_prometa_rep1_stlc-05-16-18.tif_registered.tif	1,014992
220530_5517_WT_hemi_15h_G2_prometa_rep1_stlc-05-16-19.tif_registered.tif	1,057013
220530_5517_WT_hemi_15h_G2_prometa_rep1_stlc-05-16-20.tif_registered.tif	0,811378
220530_5517_WT_hemi_15h_G2_prometa_rep1_stlc-05-16-22.tif_registered.tif	1,081377
220530_5517_WT_hemi_15h_G2_prometa_rep2_stlc-01-09-10.tif_registered.tif	1,134777
220530_5517_WT_hemi_15h_G2_prometa_rep2_stlc-01-09-14.tif_registered.tif	1,180996
220530_5517_WT_hemi_15h_G2_prometa_rep2_stlc-01-09-15.tif_registered.tif	1,066254
220530_5517_WT_hemi_15h_G2_prometa_rep3_stlc-06-08.czi #1.tif_registered.tif	1,065512
220530_5517_WT_hemi_15h_G2_prometa_rep3_stlc-06-08.czi #2.tif_registered.tif	1,302055
220530_5517_WT_hemi_15h_G2_prometa_rep3_stlc-06-08.czi #3.tif_registered.tif	1,055765
220530_5517_WT_hemi_15h_G2_prometa_rep3_stlc-06-08.czi #4.tif_registered.tif	1,332135
220530_5517_WT_hemi_15h_G2_prometa_rep3_stlc-06-08.czi #6.tif_registered.tif	1,049552
220530_5517_WT_hemi_15h_G2_prometa_rep4_stlc-05-07.czi #1.tif_registered.tif	1,218093
220530_5517_WT_hemi_15h_G2_prometa_rep4_stlc-05-07.czi #3.tif_registered.tif	1,114917
220530_5517_WT_hemi_15h_G2_prometa_rep4_stlc-05-07.czi #5.tif_registered.tif	1,07013
220530_5517_WT_hemi_15h_G2_prometa_rep4_stlc-05-07.czi #6.tif_registered.tif	1,011142
220530_5517_WT_hemi_15h_G2_prometa_rep4_stlc-05-07.czi #6.tif_registered.tif
