# Supplementary material for: Cohesin‐mediated DNA loop extrusion resolves sister chromatids in G2 phase
Source: EMBO J. 2023 Jun 26;42(16):e113475. doi: 10.15252/embj.2023113475 (PMC10425840; doi:10.15252/embj.2023113475)
Supplement: Supplementary file 4 — Source Data for Figure 1 [file EMBJ-42-e113475-s007.zip › sd_figure1/panel_e/fig1e_plot_g2_all.csv]

Wild type G2	SMC4 depleted G2	NIPBL depleted G2
0,46633	0,328423	0,203899
0,470873	0,448312	0,278961
0,313978	0,27621	0,255658
0,474527	0,537678	0,282275
0,40289	0,392636	0,266002
0,312818	0,397785	0,225904
0,491968	0,364742	0,235006
0,435371	0,462825	0,177618
0,521391	0,487617	0,221109
0,516879	0,380824	0,212897
0,364391	0,261417	0,231028
0,36983	0,367358	0,242752
0,467516	0,27703	0,268116
0,414859	0,419882	0,193393
0,349751	0,37019	0,232013
0,477423	0,497198	0,284341
0,607064	0,370916	0,244854
0,553779	0,388763	0,230524
0,749899	0,406485	0,268019
0,376736	0,391078	0,354568
0,379098	0,344061	0,212838
0,449128	0,41085	0,136616
0,330378	0,344142	0,325918
0,39928	0,442363	0,112464
0,330498	0,297028	0,236151
0,330568	0,484005	0,177215
0,338597	0,381391	0,201908
0,357864	0,346461	0,039116
0,26193	0,316475	0,232917
0,409877	0,397913	0,11039
0,358286	0,21954	0,15271
0,264836	0,314842	0,151194
0,355248	0,33103	0,167043
0,362091	0,438838	0,121995
0,288625	0,313283	0,179621
0,322039	0,436906	0,124208
0,313972	0,283485	0,078078
0,30926	0,383953	0,040129
0,275077	0,32616	0,309175
0,321618	0,309213	0,308266
0,304554	0,237052	0,324602
0,282995	0,454959	0,214175
0,199739	0,392404	0,234453
0,335186	0,490021	0,187653
0,328544	0,406374	0,138053
0,434482	0,363083	0,193459
0,321129	0,483087	0,109509
0,444738	0,316475	0,231714
0,516372	0,313468	0,132064
0,279933	0,406374	0,203434
0,23169		0,267876
0,364492		0,110875
0,338089		0,13307
0,273167		0,286239
0,406677		0,211497
0,261745		0,25925
0,327163		0,032042
0,361904		0,158167
0,220301		0,239058
0,415097		0,057559
0,263232		0,055858
0,32668		0,066155
0,244588		0,112979
0,2262		0,117173
0,281888		0,252307
0,301524		0,227276
0,313218		0,121056
0,229555		0,165256
0,394381		0,045523
		0,04802
