# Supplementary material for: Cohesin‐mediated DNA loop extrusion resolves sister chromatids in G2 phase
Source: EMBO J. 2023 Jun 26;42(16):e113475. doi: 10.15252/embj.2023113475 (PMC10425840; doi:10.15252/embj.2023113475)
Supplement: Supplementary file 4 — Source Data for Figure 1 [file EMBJ-42-e113475-s007.zip › sd_figure1/panel_e/nipbl_dep_g2_norm_sep_score.csv]

Cell	NIPBL_depleted_G2
5163_NIPBL_G2_depletion_hemi_plus_auxin_rep1-03-18.tif_registered.tif	0,203899
5163_NIPBL_G2_depletion_hemi_plus_auxin_rep1-07-19.tif_registered.tif	0,278961
5163_NIPBL_G2_depletion_hemi_plus_auxin_rep1-10-20.czi #1.tif_registered.tif	0,255658
5163_NIPBL_G2_depletion_hemi_plus_auxin_rep1-10-20.czi #3.tif_registered.tif	0,282275
5163_NIPBL_G2_depletion_hemi_plus_auxin_rep1-10-20.czi #4.tif_registered.tif	0,266002
5163_NIPBL_G2_depletion_hemi_plus_auxin_rep1-12-21.tif_registered.tif	0,225904
5163_NIPBL_G2_depletion_hemi_plus_auxin_rep1-13-22.czi #1.tif_registered.tif	0,235006
5163_NIPBL_G2_depletion_hemi_plus_auxin_rep1-13-22.czi #2.tif_registered.tif	0,177618
5163_NIPBL_G2_depletion_hemi_plus_auxin_rep1-15-23.czi #1.tif_registered.tif	0,221109
5163_NIPBL_G2_depletion_hemi_plus_auxin_rep1-15-23.czi #2.tif_registered.tif	0,212897
5163_NIPBL_G2_depletion_hemi_plus_auxin_rep1-16-24.tif_registered.tif	0,231028
5163_NIPBL_G2_depletion_hemi_plus_auxin_rep2-01-25.czi #1.tif_registered.tif	0,242752
5163_NIPBL_G2_depletion_hemi_plus_auxin_rep2-01-25.czi #2.tif_registered.tif	0,268116
5163_NIPBL_G2_depletion_hemi_plus_auxin_rep2-02-26.czi #2.tif_registered.tif	0,193393
5163_NIPBL_G2_depletion_hemi_plus_auxin_rep2-02-26.czi #3.tif_registered.tif	0,232013
5163_NIPBL_G2_depletion_hemi_plus_auxin_rep2-02-26.czi #4.tif_registered.tif	0,284341
5163_NIPBL_G2_depletion_hemi_plus_auxin_rep2-03-27.czi #1.tif_registered.tif	0,244854
5163_NIPBL_G2_depletion_hemi_plus_auxin_rep2-04-28.czi #1.tif_registered.tif	0,230524
5163_NIPBL_G2_depletion_hemi_plus_auxin_rep2-04-28.czi #2.tif_registered.tif	0,268019
211110_5325_WT_15h_release_nipbl_depleted_5h_hemi_zoom4_8_stain_scc1_cycb1_g2_rep1-05-49-50.tif_registered.tif	0,354568
211110_5325_WT_15h_release_nipbl_depleted_5h_hemi_zoom4_8_stain_scc1_cycb1_g2_rep1-05-49-51.tif_registered.tif	0,212838
211110_5325_WT_15h_release_nipbl_depleted_5h_hemi_zoom4_8_stain_scc1_cycb1_g2_rep1-05-49-52.tif_registered.tif	0,136616
211110_5325_WT_15h_release_nipbl_depleted_5h_hemi_zoom4_8_stain_scc1_cycb1_g2_rep1-05-49-53.tif_registered.tif	0,325918
211110_5325_WT_15h_release_nipbl_depleted_5h_hemi_zoom4_8_stain_scc1_cycb1_g2_rep1-05-49-54.tif_registered.tif	0,112464
211110_5325_WT_15h_release_nipbl_depleted_5h_hemi_zoom4_8_stain_scc1_cycb1_g2_rep1-05-49-56.tif_registered.tif	0,236151
211110_5325_WT_15h_release_nipbl_depleted_5h_hemi_zoom4_8_stain_scc1_cycb1_g2_rep1-czi-03-36-46.tif_registered.tif	0,177215
211110_5325_WT_15h_release_nipbl_depleted_5h_hemi_zoom4_8_stain_scc1_cycb1_g2_rep1_czi-04-48.tif_registered.tif	0,201908
211110_5325_WT_15h_release_nipbl_depleted_5h_hemi_zoom4_8_stain_scc1_cycb1_g2_rep1_czi-04-59.tif_registered.tif	0,039116
211110_5325_WT_15h_release_nipbl_depleted_5h_hemi_zoom4_8_stain_scc1_cycb1_g2_rep1_czi-06-60-61.tif_registered.tif	0,232917
211110_5325_WT_15h_release_nipbl_depleted_5h_hemi_zoom4_8_stain_scc1_cycb1_g2_rep2-01-70.czi #2.tif_registered.tif	0,11039
211110_5325_WT_15h_release_nipbl_depleted_5h_hemi_zoom4_8_stain_scc1_cycb1_g2_rep2-11-66.czi #1.tif_registered.tif	0,15271
211110_5325_WT_15h_release_nipbl_depleted_5h_hemi_zoom4_8_stain_scc1_cycb1_g2_rep2-11-66.czi #2.tif_registered.tif	0,151194
211110_5325_WT_15h_release_nipbl_depleted_5h_hemi_zoom4_8_stain_scc1_cycb1_g2_rep2-24-68.czi #1.tif_registered.tif	0,167043
211110_5325_WT_15h_release_nipbl_depleted_5h_hemi_zoom4_8_stain_scc1_cycb1_g2_rep2-24-68.czi #2.tif_registered.tif	0,121995
211110_5325_WT_15h_release_nipbl_depleted_5h_hemi_zoom4_8_stain_scc1_cycb1_g2_rep2_czi-01-64.tif_registered.tif	0,179621
211110_5325_WT_15h_release_nipbl_depleted_5h_hemi_zoom4_8_stain_scc1_cycb1_g2_rep2_czi-02-65.tif_registered.tif	0,124208
211110_5325_WT_15h_release_nipbl_depleted_5h_hemi_zoom4_8_stain_scc1_cycb1_g2_rep2_czi-02-71.tif_registered.tif	0,078078
211110_5325_WT_15h_release_nipbl_depleted_5h_hemi_zoom4_8_stain_scc1_cycb1_g2_rep2_czi-19-67.tif_registered.tif	0,040129
220202_5388_2045_nipbl_dep_c1_rep1_hemi_zoom4_8-02-145.tif_registered.tif	0,309175
220202_5388_2045_nipbl_dep_c1_rep1_hemi_zoom4_8-09-146.tif_registered.tif	0,308266
220202_5388_2045_nipbl_dep_c1_rep1_hemi_zoom4_8-19-147.czi.czi #3.tif_registered.tif	0,324602
220202_5388_2045_nipbl_dep_c1_rep1_hemi_zoom4_8-25-148.tif_registered.tif	0,214175
220202_5388_2045_nipbl_dep_c1_rep2_hemi_zoom4_8-01-151-152.tif_registered.tif	0,234453
220202_5388_2045_nipbl_dep_c1_rep2_hemi_zoom4_8-01-151-153.tif_registered.tif	0,187653
220202_5388_2045_nipbl_dep_c1_rep2_hemi_zoom4_8-01-151-154.tif_registered.tif	0,138053
220202_5388_2045_nipbl_dep_c1_rep2_hemi_zoom4_8-01-151-156.tif_registered.tif	0,193459
220202_5388_2045_nipbl_dep_c1_rep2_hemi_zoom4_8-01-151-157.tif_registered.tif	0,109509
220202_5388_2045_nipbl_dep_c1_rep2_hemi_zoom4_8-07-158.tif_registered.tif	0,231714
220202_5388_2045_nipbl_dep_c2_rep2_hemi_zoom4_8-02-167.czi #2.tif_registered.tif	0,132064
220202_5388_2045_nipbl_dep_c2_rep2_hemi_zoom4_8-06-168.czi #1.tif_registered.tif	0,203434
220202_5388_2045_nipbl_dep_c2_rep2_hemi_zoom4_8-06-168.czi #2.tif_registered.tif	0,267876
220202_5388_2045_nipbl_dep_c2_rep2_hemi_zoom4_8-09-169.czi #1.tif_registered.tif	0,110875
220202_5388_2045_nipbl_dep_c2_rep2_hemi_zoom4_8-09-169.czi #2.tif_registered.tif	0,13307
211110_5325_WT_15h_release_nipbl_depleted_5h_hemi_zoom4_8_stain_scc1_cycb1_g2_rep1-czi-03-36-43.tif_registered.tif	0,286239
211110_5325_WT_15h_release_nipbl_depleted_5h_hemi_zoom4_8_stain_scc1_cycb1_g2_rep1-czi-03-36-45.tif_registered.tif	0,211497
211110_5325_WT_15h_release_nipbl_depleted_5h_hemi_zoom4_8_stain_scc1_cycb1_g2_rep1_czi-03-58.tif_registered.tif	0,25925
220919_5618_2045_nipbl_dep_hemi_ro_15h_rel_cycb1_zoom4_8_rep1-161.czi #01.tif_registered.tif	0,032042
220919_5618_2045_nipbl_dep_hemi_ro_15h_rel_cycb1_zoom4_8_rep1-161.czi #02.tif_registered.tif	0,158167
220919_5618_2045_nipbl_dep_hemi_ro_15h_rel_cycb1_zoom4_8_rep1-161.czi #03.tif_registered.tif	0,239058
220919_5618_2045_nipbl_dep_hemi_ro_15h_rel_cycb1_zoom4_8_rep1-161.czi #04.tif_registered.tif	0,057559
220919_5618_2045_nipbl_dep_hemi_ro_15h_rel_cycb1_zoom4_8_rep1-161.czi #05.tif_registered.tif	0,055858
220919_5618_2045_nipbl_dep_hemi_ro_15h_rel_cycb1_zoom4_8_rep1-161.czi #07.tif_registered.tif	0,066155
220919_5618_2045_nipbl_dep_hemi_ro_15h_rel_cycb1_zoom4_8_rep1-161.czi #08.tif_registered.tif	0,112979
220919_5618_2045_nipbl_dep_hemi_ro_15h_rel_cycb1_zoom4_8_rep1-161.czi #09.tif_registered.tif	0,117173
220919_5618_2045_nipbl_dep_hemi_ro_15h_rel_cycb1_zoom4_8_rep1-161.czi #10.tif_registered.tif	0,252307
220919_5618_2045_nipbl_dep_hemi_ro_15h_rel_cycb1_zoom4_8_rep1-161.czi #11.tif_registered.tif	0,227276
220919_5618_2045_nipbl_dep_hemi_ro_15h_rel_cycb1_zoom4_8_rep1-161.czi #12.tif_registered.tif	0,121056
220919_5618_2045_nipbl_dep_hemi_ro_15h_rel_cycb1_zoom4_8_rep1-161.czi #13.tif_registered.tif	0,165256
220919_5618_2045_nipbl_dep_hemi_ro_15h_rel_cycb1_zoom4_8_rep1-161.czi #14.tif_registered.tif	0,045523
220919_5618_2045_nipbl_dep_hemi_ro_15h_rel_cycb1_zoom4_8_rep1-161.czi #15.tif_registered.tif	0,04802
