# Supplementary material for: Cohesin‐mediated DNA loop extrusion resolves sister chromatids in G2 phase
Source: EMBO J. 2023 Jun 26;42(16):e113475. doi: 10.15252/embj.2023113475 (PMC10425840; doi:10.15252/embj.2023113475)
Supplement: Supplementary file 4 — Source Data for Figure 1 [file EMBJ-42-e113475-s007.zip › sd_figure1/panel_e/smc4_dep_g2_norm_sep_score.csv]

Cell	SMC4_depleted_G2
220202_5388_2056_smc4_dep_c1_rep1_hemi_zoom4_8-02-100.tif_registered.tif	0,328423
220202_5388_2056_smc4_dep_c1_rep1_hemi_zoom4_8-03-101.tif_registered.tif	0,448312
220202_5388_2056_smc4_dep_c1_rep1_hemi_zoom4_8-04-102.czi #1.tif_registered.tif	0,27621
220202_5388_2056_smc4_dep_c1_rep1_hemi_zoom4_8-04-102.czi #2.tif_registered.tif	0,537678
220202_5388_2056_smc4_dep_c1_rep1_hemi_zoom4_8-06-103.tif_registered.tif	0,392636
220202_5388_2056_smc4_dep_c1_rep1_hemi_zoom4_8-09-105.tif_registered.tif	0,397785
220202_5388_2056_smc4_dep_c1_rep1_hemi_zoom4_8-10-106.czi #1.tif_registered.tif	0,364742
220202_5388_2056_smc4_dep_c1_rep1_hemi_zoom4_8-10-106.czi #2.tif_registered.tif	0,462825
220202_5388_2056_smc4_dep_c1_rep2_hemi_zoom4_8-01-107.czi #1.tif_registered.tif	0,487617
220202_5388_2056_smc4_dep_c1_rep2_hemi_zoom4_8-01-107.czi #2.tif_registered.tif	0,380824
220202_5388_2056_smc4_dep_c1_rep2_hemi_zoom4_8-01-108.czi #1.tif_registered.tif	0,261417
220202_5388_2056_smc4_dep_c1_rep2_hemi_zoom4_8-01-108.czi #2.tif_registered.tif	0,367358
220202_5388_2056_smc4_dep_c1_rep2_hemi_zoom4_8-01-108.czi #3.tif_registered.tif	0,27703
220202_5388_2056_smc4_dep_c1_rep2_hemi_zoom4_8-01-108.czi #4.tif_registered.tif	0,419882
220202_5388_2056_smc4_dep_c1_rep2_hemi_zoom4_8-02-109.czi #1.tif_registered.tif	0,37019
220202_5388_2056_smc4_dep_c1_rep2_hemi_zoom4_8-02-109.czi #2.tif_registered.tif	0,497198
220202_5388_2056_smc4_dep_c1_rep2_hemi_zoom4_8-02-109.czi #3.tif_registered.tif	0,370916
220202_5388_2056_smc4_dep_c2_rep1_hemi_zoom4_8-01-110.tif_registered.tif	0,388763
220202_5388_2056_smc4_dep_c2_rep1_hemi_zoom4_8-03-111.tif_registered.tif	0,406485
220202_5388_2056_smc4_dep_c2_rep1_hemi_zoom4_8-04-112.czi #1.tif_registered.tif	0,391078
220202_5388_2056_smc4_dep_c2_rep1_hemi_zoom4_8-04-112.czi #2.tif_registered.tif	0,344061
220202_5388_2056_smc4_dep_c2_rep1_hemi_zoom4_8-04-112.czi #3.tif_registered.tif	0,41085
220202_5388_2056_smc4_dep_c2_rep1_hemi_zoom4_8-04-112.czi #4.tif_registered.tif	0,344142
220202_5388_2056_smc4_dep_c2_rep1_hemi_zoom4_8-06-113.tif_registered.tif	0,442363
220202_5388_2056_smc4_dep_c2_rep1_hemi_zoom4_8-07-114.czi #1.tif_registered.tif	0,297028
220202_5388_2056_smc4_dep_c2_rep1_hemi_zoom4_8-07-114.czi #2.tif_registered.tif	0,484005
220202_5388_2056_smc4_dep_c2_rep1_hemi_zoom4_8-09-115.tif_registered.tif	0,381391
220202_5388_2056_smc4_dep_c2_rep2_hemi_zoom4_8-02-129.tif_registered.tif	0,346461
220531_5517_2056_SMC4_dep_g2_15h_hemi_rep2-01-42.czi #2.tif_registered.tif	0,316475
220531_5517_2056_SMC4_dep_g2_15h_hemi_rep2-01-42.czi #3.tif_registered.tif	0,397913
220531_5517_2056_SMC4_dep_g2_15h_hemi_rep2-01-42.czi #6.tif_registered.tif	0,21954
220531_5517_2056_SMC4_dep_g2_15h_hemi_rep2-01-42.czi #7.tif_registered.tif	0,314842
220531_5517_2056_SMC4_dep_g2_15h_hemi_rep2-01-42.czi #8.tif_registered.tif	0,33103
220531_5517_2056_SMC4_dep_g2_15h_hemi_rep2-02-43.czi #1.tif_registered.tif	0,438838
220531_5517_2056_SMC4_dep_g2_15h_hemi_rep2-02-43.czi #2.tif_registered.tif	0,313283
220531_5517_2056_SMC4_dep_g2_15h_hemi_rep2-02-43.czi #3.tif_registered.tif	0,436906
220531_5517_2056_SMC4_dep_g2_15h_hemi_rep2-02-43.czi #4.tif_registered.tif	0,283485
220531_5517_2056_SMC4_dep_g2_15h_hemi_rep2-02-43.czi #5.tif_registered.tif	0,383953
220531_5517_2056_SMC4_dep_g2_15h_hemi_rep2-02-43.czi #6.tif_registered.tif	0,32616
220531_5517_2056_SMC4_dep_g2_15h_hemi_rep2-02-43.czi #8.tif_registered.tif	0,309213
220531_5517_2056_SMC4_dep_g2_15h_hemi_rep3-01-40.czi #1.tif_registered.tif	0,237052
220531_5517_2056_SMC4_dep_g2_15h_hemi_rep3-01-40.czi #2.tif_registered.tif	0,454959
220531_5517_2056_SMC4_dep_g2_15h_hemi_rep3-01-40.czi #3.tif_registered.tif	0,392404
220531_5517_2056_SMC4_dep_g2_15h_hemi_rep3-01-40.czi #4.tif_registered.tif	0,490021
220531_5517_2056_SMC4_dep_g2_15h_hemi_rep3-01-40.czi #6.tif_registered.tif	0,406374
220531_5517_2056_SMC4_dep_g2_15h_hemi_rep3-01-40.czi #7.tif_registered.tif	0,363083
220531_5517_2056_SMC4_dep_g2_15h_hemi_rep3-02-41.tif_registered.tif	0,483087
220531_5517_2056_SMC4_dep_g2_15h_hemi_rep2-01-42.czi #1.tif_registered.tif	0,316475
220531_5517_2056_SMC4_dep_g2_15h_hemi_rep2-02-43.czi #7.tif_registered.tif	0,313468
220531_5517_2056_SMC4_dep_g2_15h_hemi_rep3-01-40.czi #5.tif_registered.tif	0,406374
