# Supplementary material for: Cohesin‐mediated DNA loop extrusion resolves sister chromatids in G2 phase
Source: EMBO J. 2023 Jun 26;42(16):e113475. doi: 10.15252/embj.2023113475 (PMC10425840; doi:10.15252/embj.2023113475)
Supplement: Supplementary file 4 — Source Data for Figure 1 [file EMBJ-42-e113475-s007.zip › sd_figure1/panel_e/wt_g2_norm_sep_score.csv]

Cell	WT_G2
211110_5325_WT_15h_release_ctrl_hemi_zoom4_8_stain_scc1_cycb1_g2_rep1_czi-03-05.czi #1.tif_registered.tif	0,46633
211110_5325_WT_15h_release_ctrl_hemi_zoom4_8_stain_scc1_cycb1_g2_rep1_czi-03-05.czi #2.tif_registered.tif	0,470873
211110_5325_WT_15h_release_ctrl_hemi_zoom4_8_stain_scc1_cycb1_g2_rep1_czi-03-05.czi #3.tif_registered.tif	0,313978
211110_5325_WT_15h_release_ctrl_hemi_zoom4_8_stain_scc1_cycb1_g2_rep1_czi-03-05.czi #4.tif_registered.tif	0,474527
211110_5325_WT_15h_release_ctrl_hemi_zoom4_8_stain_scc1_cycb1_g2_rep1_czi-03-05.czi #5.tif_registered.tif	0,40289
211110_5325_WT_15h_release_ctrl_hemi_zoom4_8_stain_scc1_cycb1_g2_rep1_czi-03-05.czi #6.tif_registered.tif	0,312818
211110_5325_WT_15h_release_ctrl_hemi_zoom4_8_stain_scc1_cycb1_g2_rep1_czi-05-09.tif_registered.tif	0,491968
211110_5325_WT_15h_release_ctrl_hemi_zoom4_8_stain_scc1_cycb1_g2_rep1_czi-07-10.tif_registered.tif	0,435371
211110_5325_WT_15h_release_ctrl_hemi_zoom4_8_stain_scc1_cycb1_g2_rep1_czi-08-11.tif_registered.tif	0,521391
211110_5325_WT_15h_release_ctrl_hemi_zoom4_8_stain_scc1_cycb1_g2_rep1_czi-10-12.czi #1.tif_registered.tif	0,516879
211110_5325_WT_15h_release_ctrl_hemi_zoom4_8_stain_scc1_cycb1_g2_rep1_czi-10-12.czi #2.tif_registered.tif	0,364391
211110_5325_WT_15h_release_ctrl_hemi_zoom4_8_stain_scc1_cycb1_g2_rep2_czi-01-15-18.tif_registered.tif	0,36983
211110_5325_WT_15h_release_ctrl_hemi_zoom4_8_stain_scc1_cycb1_g2_rep2_czi-01-16-19.tif_registered.tif	0,467516
211110_5325_WT_15h_release_ctrl_hemi_zoom4_8_stain_scc1_cycb1_g2_rep2_czi-01-17-20.tif_registered.tif	0,414859
211110_5325_WT_15h_release_ctrl_hemi_zoom4_8_stain_scc1_cycb1_g2_rep2_czi-02-21-23.tif_registered.tif	0,349751
211110_5325_WT_15h_release_ctrl_hemi_zoom4_8_stain_scc1_cycb1_g2_rep2_czi-03-28-32.tif_registered.tif	0,477423
211110_5325_WT_15h_release_ctrl_hemi_zoom4_8_stain_scc1_cycb1_g2_rep2_czi-03-29-33.tif_registered.tif	0,607064
211110_5325_WT_15h_release_ctrl_hemi_zoom4_8_stain_scc1_cycb1_g2_rep2_czi-03-30-34.tif_registered.tif	0,553779
211110_5325_WT_15h_release_ctrl_hemi_zoom4_8_stain_scc1_cycb1_rep2_06-35.czi #1.tif_registered.tif	0,749899
211110_5325_WT_15h_release_ctrl_hemi_zoom4_8_stain_scc1_cycb1_rep2_06-35.czi #2.tif_registered.tif	0,376736
220125_5388_WT_c1_hemi_G2_15h_release_minus_ICRF_zoom4.8-08-08.czi #1.tif_registered.tif	0,379098
220125_5388_WT_c1_hemi_G2_15h_release_minus_ICRF_zoom4.8-08-08.czi #2.tif_registered.tif	0,449128
220125_5388_WT_c1_hemi_G2_15h_release_minus_ICRF_zoom4.8-08-08.czi #3.tif_registered.tif	0,330378
220125_5388_WT_c1_hemi_G2_15h_release_minus_ICRF_zoom4.8-08-08.czi #4.tif_registered.tif	0,39928
220125_5388_WT_c1_hemi_G2_rep1_15h_release_minus_ICRF_zoom4.8-05-05.tif_registered.tif	0,330498
220125_5388_WT_c1_hemi_G2_rep1_15h_release_minus_ICRF_zoom4.8-06-06.tif_registered.tif	0,330568
220125_5388_WT_c1_hemi_G2_rep1_15h_release_minus_ICRF_zoom4.8-07-07.tif_registered.tif	0,338597
220125_5388_wt_c1_rep2_hemi_G2_15h_release_zoom4_8-02-45.czi #1.tif_registered.tif	0,357864
220125_5388_wt_c1_rep2_hemi_G2_15h_release_zoom4_8-02-45.czi #2.tif_registered.tif	0,26193
220125_5388_wt_c1_rep2_hemi_G2_15h_release_zoom4_8-02-45.czi #3.tif_registered.tif	0,409877
220125_5388_wt_c1_rep2_hemi_G2_15h_release_zoom4_8-02-45.czi #4.tif_registered.tif	0,358286
220125_5388_wt_c1_rep2_hemi_G2_15h_release_zoom4_8-03-46.tif_registered.tif	0,264836
220125_5388_wt_c1_rep2_hemi_G2_15h_release_zoom4_8-04-47.czi #1.tif_registered.tif	0,355248
220125_5388_wt_c1_rep2_hemi_G2_15h_release_zoom4_8-04-47.czi #2.tif_registered.tif	0,362091
220125_5388_wt_c1_rep2_hemi_G2_15h_release_zoom4_8-08-48.czi #1.tif_registered.tif	0,288625
220125_5388_wt_c1_rep2_hemi_G2_15h_release_zoom4_8-08-48.czi #2.tif_registered.tif	0,322039
220125_5388_wt_c1_rep2_hemi_G2_15h_release_zoom4_8-09-49.tif_registered.tif	0,313972
220125_5388_wt_c2_rep1_hemi_G2_15h_release_zoom4_8-01-53.czi #1.tif_registered.tif	0,30926
220125_5388_wt_c2_rep1_hemi_G2_15h_release_zoom4_8-01-53.czi #2.tif_registered.tif	0,275077
220125_5388_wt_c2_rep1_hemi_G2_15h_release_zoom4_8-02-66.czi #1.tif_registered.tif	0,321618
220125_5388_wt_c2_rep1_hemi_G2_15h_release_zoom4_8-02-66.czi #2.tif_registered.tif	0,304554
220125_5388_wt_c2_rep1_hemi_G2_15h_release_zoom4_8-02-66.czi #3.tif_registered.tif	0,282995
220125_5388_wt_c2_rep1_hemi_G2_15h_release_zoom4_8-02-66.czi #5.tif_registered.tif	0,199739
220125_5388_wt_c2_rep1_hemi_G2_15h_release_zoom4_8-03-54-56.tif_registered.tif	0,335186
220125_5388_wt_c2_rep2_hemi_G2_15h_release_zoom4_8-02-67.tif_registered.tif	0,328544
220125_5388_wt_c2_rep2_hemi_G2_15h_release_zoom4_8-02-71.tif_registered.tif	0,434482
220125_5388_wt_c2_rep2_hemi_G2_15h_release_zoom4_8-04-68.tif_registered.tif	0,321129
220125_5388_wt_c2_rep2_hemi_G2_15h_release_zoom4_8-09-69.czi #1.tif_registered.tif	0,444738
220125_5388_wt_c2_rep2_hemi_G2_15h_release_zoom4_8-09-69.czi #2.tif_registered.tif	0,516372
220125_5388_wt_c2_rep2_hemi_G2_15h_release_zoom4_8-12-70.tif_registered.tif	0,279933
220601_5517_wt_hemi_15h_release_g2_rep1_zoom4_8-01-70.czi #1.tif_registered.tif	0,23169
220601_5517_wt_hemi_15h_release_g2_rep1_zoom4_8-01-70.czi #3.tif_registered.tif	0,364492
220601_5517_wt_hemi_15h_release_g2_rep1_zoom4_8-01-70.czi #4.tif_registered.tif	0,338089
220601_5517_wt_hemi_15h_release_g2_rep1_zoom4_8-01-70.czi #5.tif_registered.tif	0,273167
220601_5517_wt_hemi_15h_release_g2_rep1_zoom4_8-01-70.czi #6.tif_registered.tif	0,406677
220601_5517_wt_hemi_15h_release_g2_rep1_zoom4_8-02-71.czi #1.tif_registered.tif	0,261745
220601_5517_wt_hemi_15h_release_g2_rep1_zoom4_8-02-71.czi #2.tif_registered.tif	0,327163
220601_5517_wt_hemi_15h_release_g2_rep1_zoom4_8-03-72.czi #1.tif_registered.tif	0,361904
220601_5517_wt_hemi_15h_release_g2_rep1_zoom4_8-03-72.czi #2.tif_registered.tif	0,220301
220601_5517_wt_hemi_15h_release_g2_rep1_zoom4_8-03-72.czi #3.tif_registered.tif	0,415097
220601_5517_wt_hemi_15h_release_g2_rep1_zoom4_8-03-72.czi #4.tif_registered.tif	0,263232
220601_5517_wt_hemi_15h_release_g2_rep2_zoom4_8-01-63-66.tif_registered.tif	0,32668
220601_5517_wt_hemi_15h_release_g2_rep2_zoom4_8-02-67.czi #1.tif_registered.tif	0,244588
220601_5517_wt_hemi_15h_release_g2_rep2_zoom4_8-02-67.czi #2.tif_registered.tif	0,2262
220601_5517_wt_hemi_15h_release_g2_rep2_zoom4_8-02-67.czi #3.tif_registered.tif	0,281888
220601_5517_wt_hemi_15h_release_g2_rep2_zoom4_8-02-67.czi #5.tif_registered.tif	0,301524
220601_5517_wt_hemi_15h_release_g2_rep2_zoom4_8-03-68.tif_registered.tif	0,313218
220601_5517_wt_hemi_15h_release_g2_rep2_zoom4_8-04-69.czi #1.tif_registered.tif	0,229555
220601_5517_wt_hemi_15h_release_g2_rep2_zoom4_8-04-69.czi #2.tif_registered.tif	0,394381
