# Supplementary material for: Cohesin‐mediated DNA loop extrusion resolves sister chromatids in G2 phase
Source: EMBO J. 2023 Jun 26;42(16):e113475. doi: 10.15252/embj.2023113475 (PMC10425840; doi:10.15252/embj.2023113475)
Supplement: Supplementary file 5 — Source Data for Figure 2 [file EMBJ-42-e113475-s004.zip]

Archive with 94 entries (77 files):
- sd_figure2/panel_a/
- sd_figure2/panel_a/insets/
- sd_figure2/panel_a/insets/16bit_220211_5389_2096_c2_rep1_ctrl_hemi_g2_zoom4_8-01-20.tif_registered_slice27_310x110_hoechst_edu.tif
- sd_figure2/panel_a/insets/16bit_220211_5389_2096_c2_rep1_ctrl_hemi_g2_zoom4_8-01-20.tif_registered_slice27_310x110_scc1.tif
- sd_figure2/panel_a/insets/RGB_220211_5389_2096_c2_rep1_ctrl_hemi_g2_zoom4_8-01-20.tif_registered_slice27_310x110_hoechst_edu.tif.tif
- sd_figure2/panel_a/insets/RGB_220211_5389_2096_c2_rep1_ctrl_hemi_g2_zoom4_8-01-20.tif_registered_slice27_310x110_scc1.tif
- sd_figure2/panel_a/whole_cell/
- sd_figure2/panel_a/whole_cell/16bit_220211_5389_2096_c2_rep1_ctrl_hemi_g2_zoom4_8-01-20.tif_registered_slice28_hoechst_edu.tif
- sd_figure2/panel_a/whole_cell/16bit_220211_5389_2096_c2_rep1_ctrl_hemi_g2_zoom4_8-01-20.tif_registered_slice28_scc1.tif
- sd_figure2/panel_a/whole_cell/RGB_220211_5389_2096_c2_rep1_ctrl_hemi_g2_zoom4_8-01-20.tif_registered_slice_27_8bit_hoechst_edu.tif (RGB)_draw_roi.tif
- sd_figure2/panel_a/whole_cell/RGB_220211_5389_2096_c2_rep1_ctrl_hemi_g2_zoom4_8-01-20.tif_registered_slice28_hoechst_edu.tif (RGB).tif
- sd_figure2/panel_a/whole_cell/RGB_220211_5389_2096_c2_rep1_ctrl_hemi_g2_zoom4_8-01-20.tif_registered_slice28_scc1.tif
- sd_figure2/panel_b/
- sd_figure2/panel_b/insets/
- sd_figure2/panel_b/insets/8bit_220211_5389_2096_c2_rep2_wapl_dep_on_hemi_g2_zoom4_8-05-74.czi #1.tif_registered_slice22_8bit_rotated_inset_310x110_hoechst_edu.tif
- sd_figure2/panel_b/insets/8bit_220211_5389_2096_c2_rep2_wapl_dep_on_hemi_g2_zoom4_8-05-74.czi #1.tif_registered_slice22_8bit_rotated_inset_310x110_scc1.tif
- sd_figure2/panel_b/insets/8bit_220211_5389_2096_c2_rep2_wapl_dep_on_hemi_g2_zoom4_8-05-74.czi #1.tif_registered_slice22_rotated_inset_310x110_all.tif
- sd_figure2/panel_b/insets/RGB_220211_5389_2096_c2_rep2_wapl_dep_on_hemi_g2_zoom4_8-05-74.czi #1.tif_registered_slice22_8bit_rotated_inset_310x110_hoechst_edu.tif.tif
- sd_figure2/panel_b/insets/RGB_220211_5389_2096_c2_rep2_wapl_dep_on_hemi_g2_zoom4_8-05-74.czi #1.tif_registered_slice22_8bit_rotated_inset_310x110_scc1.tif
- sd_figure2/panel_b/whole_cell/
- sd_figure2/panel_b/whole_cell/16bit_220211_5389_2096_c2_rep2_wapl_dep_on_hemi_g2_zoom4_8-05-74.czi #1.tif_registered_all.tif
- sd_figure2/panel_b/whole_cell/16bit_220211_5389_2096_c2_rep2_wapl_dep_on_hemi_g2_zoom4_8-05-74.czi #1.tif_registered_hoechst_ed.tif
- sd_figure2/panel_b/whole_cell/16bit_220211_5389_2096_c2_rep2_wapl_dep_on_hemi_g2_zoom4_8-05-74.czi #1.tif_registered_scc1.tif
- sd_figure2/panel_b/whole_cell/8bit_220211_5389_2096_c2_rep2_wapl_dep_on_hemi_g2_zoom4_8-05-74.czi #1.tif_registered_slice22_all.tif
- sd_figure2/panel_b/whole_cell/8bit_220211_5389_2096_c2_rep2_wapl_dep_on_hemi_g2_zoom4_8-05-74.czi #1.tif_registered_slice22_rotated_all.tif
- sd_figure2/panel_b/whole_cell/8bit_220211_5389_2096_c2_rep2_wapl_dep_on_hemi_g2_zoom4_8-05-74.czi #1.tif_registered_slice22_rotated_edu_hoechst.tif
- sd_figure2/panel_b/whole_cell/8bit_220211_5389_2096_c2_rep2_wapl_dep_on_hemi_g2_zoom4_8-05-74.czi #1.tif_registered_slice22_rotated_scc1.tif
- sd_figure2/panel_b/whole_cell/8bit_220211_5389_2096_c2_rep2_wapl_dep_on_hemi_g2_zoom4_8-05-74.czi #1.tif_registered_slice22_scc1_scalebar.tif
- sd_figure2/panel_b/whole_cell/RGB_220211_5389_2096_c2_rep2_wapl_dep_on_hemi_g2_zoom4_8-05-74.czi #1.tif_registered_slice22_8bit_rotated_edu_hoechst.tif.tif
- sd_figure2/panel_b/whole_cell/RGB_220211_5389_2096_c2_rep2_wapl_dep_on_hemi_g2_zoom4_8-05-74.czi #1.tif_registered_slice22_8bit_rotated_scc1.tif
- sd_figure2/panel_b/whole_cell/RGB_220211_5389_2096_c2_rep2_wapl_dep_on_hemi_g2_zoom4_8-05-74.czi #1.tif_registered_slice22_rotated.tif_draw_roi.tif
- sd_figure2/panel_b/whole_cell/Thumbs.db
- sd_figure2/panel_c/
- sd_figure2/panel_c/insets/
- sd_figure2/panel_c/insets/16bit_220211_5389_2096_c2_rep2sor_dep_on_hemi_g2_zoom4_8-01-49.tif_registered_slice23_inset_310x110_hoechst_edu.tif
- sd_figure2/panel_c/insets/16bit_220211_5389_2096_c2_rep2sor_dep_on_hemi_g2_zoom4_8-01-49.tif_registered_slice23_inset_310x110_scc1.tif
- sd_figure2/panel_c/insets/RGB_220211_5389_2096_c2_rep2sor_dep_on_hemi_g2_zoom4_8-01-49.tif_registered_slice23_inset_310x110_hoechst_edu.tif.tif
- sd_figure2/panel_c/insets/RGB_220211_5389_2096_c2_rep2sor_dep_on_hemi_g2_zoom4_8-01-49.tif_registered_slice23_inset_310x110_scc1.tif
- sd_figure2/panel_c/whole_cell/
- sd_figure2/panel_c/whole_cell/16bit_220211_5389_2096_c2_rep2sor_dep_on_hemi_g2_zoom4_8-01-49.tif_registered_slice24_hoechst_edu.tif
- sd_figure2/panel_c/whole_cell/16bit_220211_5389_2096_c2_rep2sor_dep_on_hemi_g2_zoom4_8-01-49.tif_registered_slice24_scc1.tif
- sd_figure2/panel_c/whole_cell/RGB_220211_5389_2096_c2_rep2sor_dep_on_hemi_g2_zoom4_8-01-49.tif_registered_slice24.tif (RGB)_draw_roi.tif
- sd_figure2/panel_c/whole_cell/RGB_220211_5389_2096_c2_rep2sor_dep_on_hemi_g2_zoom4_8-01-49.tif_registered_slice24_hoechst_edu.tif (RGB).tif
- sd_figure2/panel_c/whole_cell/RGB_220211_5389_2096_c2_rep2sor_dep_on_hemi_g2_zoom4_8-01-49.tif_registered_slice24_scc1_rgb.tif
- sd_figure2/panel_d/
- sd_figure2/panel_d/ctrl_g2_norm_sep_score.csv
- sd_figure2/panel_d/Fig_2d_g2_plot_all.csv
- sd_figure2/panel_d/README_fig2d.txt
- sd_figure2/panel_d/sor_dep_g2_norm_sep_score.csv
- sd_figure2/panel_d/wapl_dep_g2_norm_sep_score.csv
- sd_figure2/panel_e/
- sd_figure2/panel_e/insets/
- sd_figure2/panel_e/insets/8bit_220211_5389_2096_c2_rep1_wapl_sor_dep_on_hemi_g2_zoom4_8-02-38.czi #5.tif_registered_slice18_8bit_rotated2_730x730_all.tif
- sd_figure2/panel_e/insets/8bit_220211_5389_2096_c2_rep1_wapl_sor_dep_on_hemi_g2_zoom4_8-02-38.czi #5.tif_registered_slice18_8bit_rotated2_730x730_hoechst_edu.tif
- sd_figure2/panel_e/insets/8bit_220211_5389_2096_c2_rep1_wapl_sor_dep_on_hemi_g2_zoom4_8-02-38.czi #5.tif_registered_slice18_8bit_rotated2_730x730_scc1.tif
- sd_figure2/panel_e/insets/RGB_220211_5389_2096_c2_rep1_wapl_sor_dep_on_hemi_g2_zoom4_8-02-38.czi #5.tif_registered_slice18_8bit_rotated2_730x730_hoechst_edu.tif (RGB).tif
- sd_figure2/panel_e/insets/RGB_220211_5389_2096_c2_rep1_wapl_sor_dep_on_hemi_g2_zoom4_8-02-38.czi #5.tif_registered_slice18_8bit_rotated2_730x730_scc1_rgb.tif
- sd_figure2/panel_e/whole_cell/
- sd_figure2/panel_e/whole_cell/16bit_220211_5389_2096_c2_rep1_wapl_sor_dep_on_hemi_g2_zoom4_8-02-38.czi #5.tif_registered_slice18_all.tif
- sd_figure2/panel_e/whole_cell/16bit_220211_5389_2096_c2_rep1_wapl_sor_dep_on_hemi_g2_zoom4_8-02-38.czi #5.tif_registered_slice18_hoechst_edu.tif
- sd_figure2/panel_e/whole_cell/16bit_220211_5389_2096_c2_rep1_wapl_sor_dep_on_hemi_g2_zoom4_8-02-38.czi #5.tif_registered_slice18_scc1.tif
- sd_figure2/panel_e/whole_cell/8bit_220211_5389_2096_c2_rep1_wapl_sor_dep_on_hemi_g2_zoom4_8-02-38.czi #5.tif_registered_slice18_8bit_all.tif
- sd_figure2/panel_e/whole_cell/8bit_220211_5389_2096_c2_rep1_wapl_sor_dep_on_hemi_g2_zoom4_8-02-38.czi #5.tif_registered_slice18_8bit_hoechst_edu.tif
- sd_figure2/panel_e/whole_cell/8bit_220211_5389_2096_c2_rep1_wapl_sor_dep_on_hemi_g2_zoom4_8-02-38.czi #5.tif_registered_slice18_8bit_rotated_cropped_all.tif
- sd_figure2/panel_e/whole_cell/8bit_220211_5389_2096_c2_rep1_wapl_sor_dep_on_hemi_g2_zoom4_8-02-38.czi #5.tif_registered_slice18_8bit_rotated_cropped_hoechst_edu.tif
- sd_figure2/panel_e/whole_cell/8bit_220211_5389_2096_c2_rep1_wapl_sor_dep_on_hemi_g2_zoom4_8-02-38.czi #5.tif_registered_slice18_8bit_rotated_cropped_scc1.tif
- sd_figure2/panel_e/whole_cell/RGB_220211_5389_2096_c2_rep1_wapl_sor_dep_on_hemi_g2_zoom4_8-02-38.czi #5.tif_registered_slice18_8bit_hoechst_edu.tif.tif
- sd_figure2/panel_e/whole_cell/RGB_220211_5389_2096_c2_rep1_wapl_sor_dep_on_hemi_g2_zoom4_8-02-38.czi #5.tif_registered_slice18_8bit_rotated2_730x730.tif_draw_roi.tif
- sd_figure2/panel_e/whole_cell/RGB_220211_5389_2096_c2_rep1_wapl_sor_dep_on_hemi_g2_zoom4_8-02-38.czi #5.tif_registered_slice18_8bit_rotated2_cropped_scc1.tif
- sd_figure2/panel_e/whole_cell/RGB_220211_5389_2096_c2_rep1_wapl_sor_dep_on_hemi_g2_zoom4_8-02-38.czi #5.tif_registered_slice18_8bit_rotated2_hoechst_edu.tif (RGB).tif
- sd_figure2/panel_e/whole_cell/RGB_220211_5389_2096_c2_rep1_wapl_sor_dep_on_hemi_g2_zoom4_8-02-38.czi #5.tif_registered_slice18_8bit_rotated2_hoechst_edu_cropped.tif
- sd_figure2/panel_e/whole_cell/Thumbs.db
- sd_figure2/panel_f/
- sd_figure2/panel_f/insets/
- sd_figure2/panel_f/insets/8bit_220207_5389_WT_c1_rep1_prophase_smc4_axes_60min_stlc_hemi_zoom5-01-46.czi #3.tif_registered_slice18_600x600_8bit_roi2_242x86_all.tif
- sd_figure2/panel_f/insets/8bit_220207_5389_WT_c1_rep1_prophase_smc4_axes_60min_stlc_hemi_zoom5-01-46.czi #3.tif_registered_slice18_600x600_8bit_roi2_242x86_hoechst_edu.tif
- sd_figure2/panel_f/insets/8bit_220207_5389_WT_c1_rep1_prophase_smc4_axes_60min_stlc_hemi_zoom5-01-46.czi #3.tif_registered_slice18_600x600_8bit_roi2_242x86_smc4.tif
- sd_figure2/panel_f/insets/RGB_220207_5389_WT_c1_rep1_prophase_smc4_axes_60min_stlc_hemi_zoom5-01-46.czi #3.tif_registered_slice18_600x600_8bit_roi2_242x86_hoechst_edu.tif (RGB).tif
- sd_figure2/panel_f/insets/RGB_220207_5389_WT_c1_rep1_prophase_smc4_axes_60min_stlc_hemi_zoom5-01-46.czi #3.tif_registered_slice18_600x600_8bit_roi2_242x86_smc4_Rgb.tif
- sd_figure2/panel_f/whole_cell/
- sd_figure2/panel_f/whole_cell/16bit_220207_5389_WT_c1_rep1_prophase_smc4_axes_60min_stlc_hemi_zoom5-01-46.czi #3.tif_registered_slice18_all.tif
- sd_figure2/panel_f/whole_cell/16bit_220207_5389_WT_c1_rep1_prophase_smc4_axes_60min_stlc_hemi_zoom5-01-46.czi #3.tif_registered_slice18_cropped_all.tif
- sd_figure2/panel_f/whole_cell/16bit_220207_5389_WT_c1_rep1_prophase_smc4_axes_60min_stlc_hemi_zoom5-01-46.czi #3.tif_registered_slice18_hoechst_edu.tif
- sd_figure2/panel_f/whole_cell/220207_5389_WT_c1_rep1_prophase_smc4_axes_60min_stlc_hemi_zoom5-01-46.czi #3.tif_registered_slice18_600x600_hoechst_edu.tif
- sd_figure2/panel_f/whole_cell/8bit_220207_5389_WT_c1_rep1_prophase_smc4_axes_60min_stlc_hemi_zoom5-01-46.czi #3.tif_registered_slice18_cropped_hoechst_edu.tif
- sd_figure2/panel_f/whole_cell/8bit_220207_5389_WT_c1_rep1_prophase_smc4_axes_60min_stlc_hemi_zoom5-01-46.czi #3.tif_registered_slice18_cropped_smc4.tif
- sd_figure2/panel_f/whole_cell/RGB_220207_5389_WT_c1_rep1_prophase_smc4_axes_60min_stlc_hemi_zoom5-01-46.czi #3.tif_registered_slice18_cropped_hoechst_edu_draw_roi.tif
- sd_figure2/panel_f/whole_cell/RGB_220207_5389_WT_c1_rep1_prophase_smc4_axes_60min_stlc_hemi_zoom5-01-46.czi #3.tif_registered_slice18_cropped_smc4.tif
- sd_figure2/panel_f/whole_cell/RGB_220207_5389_WT_c1_rep1_prophase_smc4_axes_60min_stlc_hemi_zoom5-01-46.czi #3.tif_registered_slice18_hoechst_edu.tif.tif
- sd_figure2/panel_g/
- sd_figure2/panel_g/Fig2g_plot_all.csv
- sd_figure2/panel_g/README_fig2g.txt
- sd_figure2/panel_g/wapl_sor_dep_g2_norm_sep_score.csv
- sd_figure2/panel_g/wt_prophase_norm_sep_score.csv
