# Supplementary material for: Cohesin‐mediated DNA loop extrusion resolves sister chromatids in G2 phase
Source: EMBO J. 2023 Jun 26;42(16):e113475. doi: 10.15252/embj.2023113475 (PMC10425840; doi:10.15252/embj.2023113475)
Supplement: Supplementary file 5 — Source Data for Figure 2 [file EMBJ-42-e113475-s004.zip › sd_figure2/panel_d/ctrl_g2_norm_sep_score.csv]

Cell	ctrl_g2
220211_5389_2096_c1_rep1_ctrl_hemi_g2_zoom4_8-03-28.tif_registered.tif	0,542811
220211_5389_2096_c1_rep1_ctrl_hemi_g2_zoom4_8-04-29.czi #1.tif_registered.tif	0,507449
220211_5389_2096_c1_rep1_ctrl_hemi_g2_zoom4_8-04-29.czi #2.tif_registered.tif	0,547869
220211_5389_2096_c1_rep1_ctrl_hemi_g2_zoom4_8-05-30.czi #1.tif_registered.tif	0,459023
220211_5389_2096_c1_rep1_ctrl_hemi_g2_zoom4_8-05-30.czi #2.tif_registered.tif	0,447124
220211_5389_2096_c1_rep1_ctrl_hemi_g2_zoom4_8-05-30.czi #3.tif_registered.tif	0,49772
220211_5389_2096_c1_rep1_ctrl_hemi_g2_zoom4_8-05-30.czi #4.tif_registered.tif	0,631368
220211_5389_2096_c1_rep2_ctrl_hemi_g2_zoom4_8-02-24.tif_registered.tif	0,567458
220211_5389_2096_c1_rep2_ctrl_hemi_g2_zoom4_8-02-26.tif_registered.tif	0,53483
220211_5389_2096_c1_rep2_ctrl_hemi_g2_zoom4_8-04-25.tif_registered.tif	0,475552
220211_5389_2096_c1_rep2_ctrl_hemi_g2_zoom4_8-04-27.czi #1.tif_registered.tif	0,664725
220211_5389_2096_c1_rep2_ctrl_hemi_g2_zoom4_8-04-27.czi #2.tif_registered.tif	0,453669
220211_5389_2096_c2_rep1_ctrl_hemi_g2_zoom4_8-01-20.tif_registered.tif	0,729058
220211_5389_2096_c2_rep1_ctrl_hemi_g2_zoom4_8-02-21.czi #1.tif_registered.tif	0,614889
220211_5389_2096_c2_rep1_ctrl_hemi_g2_zoom4_8-02-21.czi #2.tif_registered.tif	0,451404
220211_5389_2096_c2_rep1_ctrl_hemi_g2_zoom4_8-02-21.czi #3.tif_registered.tif	0,57228
220211_5389_2096_c2_rep1_ctrl_hemi_g2_zoom4_8-02-21.czi #4.tif_registered.tif	0,529111
220211_5389_2096_c2_rep1_ctrl_hemi_g2_zoom4_8-03-22.czi #1.tif_registered.tif	0,5002
220211_5389_2096_c2_rep1_ctrl_hemi_g2_zoom4_8-03-22.czi #2.tif_registered.tif	0,523202
220211_5389_2096_c2_rep2_ctrl_hemi_g2_zoom4_8-06-17.tif_registered.tif	0,426611
220211_5389_2096_c2_rep2_ctrl_hemi_g2_zoom4_8-08-18.czi #2.tif_registered.tif	0,415553
220211_5389_2096_c2_rep2_ctrl_hemi_g2_zoom4_8-09-19.czi #1.tif_registered.tif	0,452023
220211_5389_2096_c2_rep2_ctrl_hemi_g2_zoom4_8-09-19.czi #2.tif_registered.tif	0,443906
220211_5389_2096_c2_rep2_ctrl_hemi_g2_zoom4_8-09-19.czi #3.tif_registered.tif	0,570713
220211_5389_2096_c2_rep2_ctrl_hemi_g2_zoom4_8-09-19.czi #4.tif_registered.tif	0,48283
220405_2096_ctrl_dep_rep1_hemi_stain_scc1_cycb1_zoom4_8-01-122-124.tif_registered.tif	0,520197
220405_2096_ctrl_dep_rep1_hemi_stain_scc1_cycb1_zoom4_8-01-122-125.tif_registered.tif	0,363224
220405_2096_ctrl_dep_rep1_hemi_stain_scc1_cycb1_zoom4_8-02-123.czi #1.tif_registered.tif	0,44688
220405_2096_ctrl_dep_rep1_hemi_stain_scc1_cycb1_zoom4_8-02-123.czi #2.tif_registered.tif	0,518732
220405_2096_ctrl_dep_rep1_hemi_stain_scc1_cycb1_zoom4_8-02-123.czi #3.tif_registered.tif	0,617537
220405_2096_ctrl_dep_rep1_hemi_stain_scc1_cycb1_zoom4_8-02-123.czi #4.tif_registered.tif	0,361516
220405_2096_ctrl_dep_rep2_hemi_stain_scc1_cycb1_zoom4_8-01-135.tif_registered.tif	0,402847
220405_2096_ctrl_dep_rep2_hemi_stain_scc1_cycb1_zoom4_8-02-128-130.tif_registered.tif	0,37884
220405_2096_ctrl_dep_rep2_hemi_stain_scc1_cycb1_zoom4_8-04-131.czi #1.tif_registered.tif	0,418739
220405_2096_ctrl_dep_rep2_hemi_stain_scc1_cycb1_zoom4_8-04-131.czi #2.tif_registered.tif	0,343786
220405_2096_ctrl_dep_rep2_hemi_stain_scc1_cycb1_zoom4_8-05-132-133.tif_registered.tif	0,563191
