# Supplementary material for: Cohesin‐mediated DNA loop extrusion resolves sister chromatids in G2 phase
Source: EMBO J. 2023 Jun 26;42(16):e113475. doi: 10.15252/embj.2023113475 (PMC10425840; doi:10.15252/embj.2023113475)
Supplement: Supplementary file 5 — Source Data for Figure 2 [file EMBJ-42-e113475-s004.zip › sd_figure2/panel_d/Fig_2d_g2_plot_all.csv]

ctrl g2	wapl dep g2	sor dep g2
0,542811	0,658246	0,724496
0,507449	0,785142	0,699976
0,547869	0,772532	0,699615
0,459023	0,916912	0,767177
0,447124	0,703494	0,536002
0,49772	0,782852	0,598954
0,631368	0,717029	0,790453
0,567458	0,857862	0,423795
0,53483	0,785849	0,668635
0,475552	0,741672	0,513791
0,664725	0,699629	0,665647
0,453669	0,609706	0,473379
0,729058	0,895804	0,627762
0,614889	0,803411	0,561204
0,451404	0,62862	0,592195
0,57228	0,720877	0,658948
0,529111	0,68083	0,792884
0,5002	0,678565	0,720668
0,523202	0,626804	0,493539
0,426611	0,726291	0,649891
0,415553	0,621163	0,629255
0,452023	0,757499	0,387757
0,443906	0,7148	0,655177
0,570713	0,792883	0,619756
0,48283	0,599314	0,539319
0,520197	0,470821	0,506534
0,363224	0,619855	0,584354
0,44688	0,789875	0,663441
0,518732	0,807225	0,557778
0,617537	0,652708	0,662302
0,361516	0,561332	0,643279
0,402847	0,660786	0,541386
0,37884	0,665029	0,707383
0,418739	0,792065	0,590631
0,343786	0,514039	0,567559
0,563191	0,705999	0,616216
	0,692085	0,696077
	0,677592	0,662494
	0,641451	0,787178
	0,712148	0,639185
	0,497603	0,674493
	0,550402	0,400346
	0,957477	0,672642
	0,69973	0,859318
	0,700062	0,675356
	0,562197
	0,731878
	0,533408
	0,679646
	0,673662
	0,498147
	0,618218
	0,739695
