# Supplementary material for: Cohesin‐mediated DNA loop extrusion resolves sister chromatids in G2 phase
Source: EMBO J. 2023 Jun 26;42(16):e113475. doi: 10.15252/embj.2023113475 (PMC10425840; doi:10.15252/embj.2023113475)
Supplement: Supplementary file 5 — Source Data for Figure 2 [file EMBJ-42-e113475-s004.zip › sd_figure2/panel_d/sor_dep_g2_norm_sep_score.csv]

Cell	sor_dep_g2
220211_5389_2096_c1_rep1_sor_dep_on_hemi_g2_zoom4_8-01-68.czi #1.tif_registered.tif	0,724496
220211_5389_2096_c1_rep1_sor_dep_on_hemi_g2_zoom4_8-01-68.czi #2.tif_registered.tif	0,699976
220211_5389_2096_c1_rep1_sor_dep_on_hemi_g2_zoom4_8-02-69.tif_registered.tif	0,699615
220211_5389_2096_c1_rep1_sor_dep_on_hemi_g2_zoom4_8-03-70.czi #1.tif_registered.tif	0,767177
220211_5389_2096_c1_rep1_sor_dep_on_hemi_g2_zoom4_8-03-70.czi #2.tif_registered.tif	0,536002
220211_5389_2096_c1_rep1_sor_dep_on_hemi_g2_zoom4_8-04-71.czi #1.tif_registered.tif	0,598954
220211_5389_2096_c1_rep1_sor_dep_on_hemi_g2_zoom4_8-04-71.czi #2.tif_registered.tif	0,790453
220211_5389_2096_c1_rep1_sor_dep_on_hemi_g2_zoom4_8-04-71.czi #3.tif_registered.tif	0,423795
220211_5389_2096_c1_rep1_sor_dep_on_hemi_g2_zoom4_8-04-71.czi #4.tif_registered.tif	0,668635
220211_5389_2096_c1_rep2_sor_dep_on_hemi_g2_zoom4_8-01-59-60.tif_registered.tif	0,513791
220211_5389_2096_c1_rep2_sor_dep_on_hemi_g2_zoom4_8-01-59-61.tif_registered.tif	0,665647
220211_5389_2096_c1_rep2_sor_dep_on_hemi_g2_zoom4_8-01-59-62.tif_registered.tif	0,473379
220211_5389_2096_c1_rep2_sor_dep_on_hemi_g2_zoom4_8-02-64.tif_registered.tif	0,627762
220211_5389_2096_c1_rep2_sor_dep_on_hemi_g2_zoom4_8-03-65.tif_registered.tif	0,561204
220211_5389_2096_c1_rep2_sor_dep_on_hemi_g2_zoom4_8-04-66.tif_registered.tif	0,592195
220211_5389_2096_c1_rep2_sor_dep_on_hemi_g2_zoom4_8-05-67.czi #1.tif_registered.tif	0,658948
220211_5389_2096_c1_rep2_sor_dep_on_hemi_g2_zoom4_8-05-67.czi #2.tif_registered.tif	0,792884
220211_5389_2096_c2_rep1_sor_dep_on_hemi_g2_zoom4_8-01-52-53.tif_registered.tif	0,720668
220211_5389_2096_c2_rep1_sor_dep_on_hemi_g2_zoom4_8-01-52-54.tif_registered.tif	0,493539
220211_5389_2096_c2_rep1_sor_dep_on_hemi_g2_zoom4_8-02-57.czi #1.tif_registered.tif	0,649891
220211_5389_2096_c2_rep1_sor_dep_on_hemi_g2_zoom4_8-02-57.czi #2.tif_registered.tif	0,629255
220211_5389_2096_c2_rep1_sor_dep_on_hemi_g2_zoom4_8-02-57.czi #3.tif_registered.tif	0,387757
220211_5389_2096_c2_rep1_sor_dep_on_hemi_g2_zoom4_8-02-57.czi #4.tif_registered.tif	0,655177
220211_5389_2096_c2_rep1_sor_dep_on_hemi_g2_zoom4_8-02-57.czi #5.tif_registered.tif	0,619756
220211_5389_2096_c2_rep1_sor_dep_on_hemi_g2_zoom4_8-03-58.czi #1.tif_registered.tif	0,539319
220211_5389_2096_c2_rep1_sor_dep_on_hemi_g2_zoom4_8-03-58.czi #2.tif_registered.tif	0,506534
220211_5389_2096_c2_rep2sor_dep_on_hemi_g2_zoom4_8-01-49.tif_registered.tif	0,584354
220211_5389_2096_c2_rep2sor_dep_on_hemi_g2_zoom4_8-02-48.tif_registered.tif	0,663441
220211_5389_2096_c2_rep2sor_dep_on_hemi_g2_zoom4_8-02-50.czi #1.tif_registered.tif	0,557778
220211_5389_2096_c2_rep2sor_dep_on_hemi_g2_zoom4_8-02-50.czi #2.tif_registered.tif	0,662302
220211_5389_2096_c2_rep2sor_dep_on_hemi_g2_zoom4_8-04-51.czi #1.tif_registered.tif	0,643279
220211_5389_2096_c2_rep2sor_dep_on_hemi_g2_zoom4_8-04-51.czi #2.tif_registered.tif	0,541386
220211_5389_2096_c2_rep2sor_dep_on_hemi_g2_zoom4_8-04-51.czi #3.tif_registered.tif	0,707383
220405_2096_sor dep_rep1_hemi_stain_scc1_cycb1_zoom4_8-01-136.czi #1.tif_registered.tif	0,590631
220405_2096_sor dep_rep1_hemi_stain_scc1_cycb1_zoom4_8-01-136.czi #2.tif_registered.tif	0,567559
220405_2096_sor dep_rep1_hemi_stain_scc1_cycb1_zoom4_8-01-136.czi #3.tif_registered.tif	0,616216
220405_2096_sor dep_rep1_hemi_stain_scc1_cycb1_zoom4_8-01-136.czi #4.tif_registered.tif	0,696077
220405_2096_sor dep_rep1_hemi_stain_scc1_cycb1_zoom4_8-01-136.czi #5.tif_registered.tif	0,662494
220405_2096_sor dep_rep1_hemi_stain_scc1_cycb1_zoom4_8-02-137.tif_registered.tif	0,787178
220405_2096_sor dep_rep2_hemi_stain_scc1_cycb1_zoom4_8-01-138.czi #1.tif_registered.tif	0,639185
220405_2096_sor dep_rep2_hemi_stain_scc1_cycb1_zoom4_8-01-138.czi #3.tif_registered.tif	0,674493
220405_2096_sor dep_rep2_hemi_stain_scc1_cycb1_zoom4_8-01-138.czi #4.tif_registered.tif	0,400346
220405_2096_sor dep_rep2_hemi_stain_scc1_cycb1_zoom4_8-01-138.czi #5.tif_registered.tif	0,672642
220405_2096_sor dep_rep2_hemi_stain_scc1_cycb1_zoom4_8-02-139.czi #1.tif_registered.tif	0,859318
220405_2096_sor dep_rep2_hemi_stain_scc1_cycb1_zoom4_8-02-139.czi #2.tif_registered.tif	0,675356
