# Supplementary material for: Cohesin‐mediated DNA loop extrusion resolves sister chromatids in G2 phase
Source: EMBO J. 2023 Jun 26;42(16):e113475. doi: 10.15252/embj.2023113475 (PMC10425840; doi:10.15252/embj.2023113475)
Supplement: Supplementary file 5 — Source Data for Figure 2 [file EMBJ-42-e113475-s004.zip › sd_figure2/panel_d/wapl_dep_g2_norm_sep_score.csv]

Cell	wapl_dep_g2
220211_5389_2096_c1_rep1_wapl_dep_on_hemi_g2_zoom4_8-01-46-47.tif_registered.tif	0,658246
220211_5389_2096_c1_rep1_wapl_dep_on_hemi_g2_zoom4_8-02-50.tif_registered.tif	0,785142
220211_5389_2096_c1_rep1_wapl_dep_on_hemi_g2_zoom4_8-03-51.tif_registered.tif	0,772532
220211_5389_2096_c1_rep1_wapl_dep_on_hemi_g2_zoom4_8-05-35-36.tif_registered.tif	0,916912
220211_5389_2096_c1_rep1_wapl_dep_on_hemi_g2_zoom4_8-05-35-37.tif_registered.tif	0,703494
220211_5389_2096_c1_rep1_wapl_dep_on_hemi_g2_zoom4_8-05-35-38.tif_registered.tif	0,782852
220211_5389_2096_c1_rep1_wapl_dep_on_hemi_g2_zoom4_8-06-40.czi #1.tif_registered.tif	0,717029
220211_5389_2096_c1_rep1_wapl_dep_on_hemi_g2_zoom4_8-06-40.czi #2.tif_registered.tif	0,857862
220211_5389_2096_c1_rep1_wapl_dep_on_hemi_g2_zoom4_8-07-41-43.tif_registered.tif	0,785849
220211_5389_2096_c1_rep1_wapl_dep_on_hemi_g2_zoom4_8-08-44.tif_registered.tif	0,741672
220211_5389_2096_c1_rep1_wapl_dep_on_hemi_g2_zoom4_8-09-45.tif_registered.tif	0,699629
220211_5389_2096_c1_rep2_wapl_dep_on_hemi_g2_zoom4_8-03-52.tif_registered.tif	0,609706
220211_5389_2096_c1_rep2_wapl_dep_on_hemi_g2_zoom4_8-05-53.tif_registered.tif	0,895804
220211_5389_2096_c1_rep2_wapl_dep_on_hemi_g2_zoom4_8-06-54.tif_registered.tif	0,803411
220211_5389_2096_c1_rep2_wapl_dep_on_hemi_g2_zoom4_8-09-55.tif_registered.tif	0,62862
220211_5389_2096_c1_rep2_wapl_dep_on_hemi_g2_zoom4_8-10-56.tif_registered.tif	0,720877
220211_5389_2096_c1_rep2_wapl_dep_on_hemi_g2_zoom4_8-11-57.tif_registered.tif	0,68083
220211_5389_2096_c1_rep2_wapl_dep_on_hemi_g2_zoom4_8-13-58.czi #1.tif_registered.tif	0,678565
220211_5389_2096_c1_rep2_wapl_dep_on_hemi_g2_zoom4_8-13-58.czi #2.tif_registered.tif	0,626804
220211_5389_2096_c1_rep2_wapl_dep_on_hemi_g2_zoom4_8-13-58.czi #3.tif_registered.tif	0,726291
220211_5389_2096_c2_rep1_wapl_dep_on_hemi_g2_zoom4_8-01-59-60.tif_registered.tif	0,621163
220211_5389_2096_c2_rep1_wapl_dep_on_hemi_g2_zoom4_8-01-59-61.tif_registered.tif	0,757499
220211_5389_2096_c2_rep1_wapl_dep_on_hemi_g2_zoom4_8-02-63.czi #1.tif_registered.tif	0,7148
220211_5389_2096_c2_rep1_wapl_dep_on_hemi_g2_zoom4_8-02-63.czi #2.tif_registered.tif	0,792883
220211_5389_2096_c2_rep1_wapl_dep_on_hemi_g2_zoom4_8-03-64.tif_registered.tif	0,599314
220211_5389_2096_c2_rep1_wapl_dep_on_hemi_g2_zoom4_8-05-65-68.tif_registered.tif	0,470821
220211_5389_2096_c2_rep2_wapl_dep_on_hemi_g2_zoom4_8-03-73.tif_registered.tif	0,619855
220211_5389_2096_c2_rep2_wapl_dep_on_hemi_g2_zoom4_8-05-74.czi #1.tif_registered.tif	0,789875
220211_5389_2096_c2_rep2_wapl_dep_on_hemi_g2_zoom4_8-05-74.czi #2.tif_registered.tif	0,807225
220211_5389_2096_c2_rep2_wapl_dep_on_hemi_g2_zoom4_8-06-75.czi #1.tif_registered.tif	0,652708
220211_5389_2096_c2_rep2_wapl_dep_on_hemi_g2_zoom4_8-06-75.czi #2.tif_registered.tif	0,561332
220211_5389_2096_c2_rep2_wapl_dep_on_hemi_g2_zoom4_8-07-76.czi #1.tif_registered.tif	0,660786
220211_5389_2096_c2_rep2_wapl_dep_on_hemi_g2_zoom4_8-07-76.czi #2.tif_registered.tif	0,665029
220211_5389_2096_c2_rep2_wapl_dep_on_hemi_g2_zoom4_8-09-77-78.tif_registered.tif	0,792065
220211_5389_2096_c2_rep2_wapl_dep_on_hemi_g2_zoom4_8-10-80.tif_registered.tif	0,514039
220405_2096_wapl_dep_rep1_hemi_stain_scc1_cycb1_zoom4_8-02-102.czi #1.tif_registered.tif	0,705999
220405_2096_wapl_dep_rep1_hemi_stain_scc1_cycb1_zoom4_8-02-102.czi #2.tif_registered.tif	0,692085
220405_2096_wapl_dep_rep1_hemi_stain_scc1_cycb1_zoom4_8-02-102.czi #3.tif_registered.tif	0,677592
220405_2096_wapl_dep_rep1_hemi_stain_scc1_cycb1_zoom4_8-02-102.czi #4.tif_registered.tif	0,641451
220405_2096_wapl_dep_rep1_hemi_stain_scc1_cycb1_zoom4_8-03-103.czi #1.tif_registered.tif	0,712148
220405_2096_wapl_dep_rep1_hemi_stain_scc1_cycb1_zoom4_8-03-103.czi #2.tif_registered.tif	0,497603
220405_2096_wapl_dep_rep1_hemi_stain_scc1_cycb1_zoom4_8-03-103.czi #3.tif_registered.tif	0,550402
220405_2096_wapl_dep_rep1_hemi_stain_scc1_cycb1_zoom4_8-05-104.czi #2.tif_registered.tif	0,957477
220405_2096_wapl_dep_rep1_hemi_stain_scc1_cycb1_zoom4_8-05-104.czi #3.tif_registered.tif	0,69973
220405_2096_wapl_dep_rep1_hemi_stain_scc1_cycb1_zoom4_8-05-104.czi #4.tif_registered.tif	0,700062
220405_2096_wapl_dep_rep2_hemi_stain_scc1_cycb1_zoom4_8-03-105.czi #1.tif_registered.tif	0,562197
220405_2096_wapl_dep_rep2_hemi_stain_scc1_cycb1_zoom4_8-03-105.czi #2.tif_registered.tif	0,731878
220405_2096_wapl_dep_rep2_hemi_stain_scc1_cycb1_zoom4_8-04-106.czi #1.tif_registered.tif	0,533408
220405_2096_wapl_dep_rep2_hemi_stain_scc1_cycb1_zoom4_8-04-106.czi #2.tif_registered.tif	0,679646
220405_2096_wapl_dep_rep2_hemi_stain_scc1_cycb1_zoom4_8-04-106.czi #3.tif_registered.tif	0,673662
220405_2096_wapl_dep_rep2_hemi_stain_scc1_cycb1_zoom4_8-05-108.czi #1.tif_registered.tif	0,498147
220405_2096_wapl_dep_rep2_hemi_stain_scc1_cycb1_zoom4_8-05-108.czi #2.tif_registered.tif	0,618218
220405_2096_wapl_dep_rep1_hemi_stain_scc1_cycb1_zoom4_8-05-104.czi #5.tif_registered.tif	0,739695
