# Supplementary material for: Cohesin‐mediated DNA loop extrusion resolves sister chromatids in G2 phase
Source: EMBO J. 2023 Jun 26;42(16):e113475. doi: 10.15252/embj.2023113475 (PMC10425840; doi:10.15252/embj.2023113475)
Supplement: Supplementary file 5 — Source Data for Figure 2 [file EMBJ-42-e113475-s004.zip › sd_figure2/panel_g/Fig2g_plot_all.csv]

wt late prophase	wapl sor dep g2
0,81582	0,794318
0,76699	0,920801
0,683837	0,861803
0,955597	0,907288
0,797651	0,94531
0,681021	0,856762
0,707299	0,890809
0,711087	0,852943
0,594625	0,749166
0,763032	0,951251
0,869704	0,849247
0,566359	0,947616
0,589419	0,884177
0,656251	0,946154
0,635926	0,790826
0,787687	0,903144
0,872307	0,895557
0,821945	0,935737
0,810307	0,818419
0,837753	0,879602
0,803024	0,950644
0,73328	0,974057
0,873285	0,902954
0,725375	0,86879
0,868791	1,029816
0,700512	0,804662
0,965389	0,919323
0,920786	1,14222
1,170298	0,768217
1,229209	0,888159
0,801352	1,095582
1,104632	0,966873
1,037888	0,859688
1,156927	0,784418
0,957928	0,909814
0,931386	0,767313
0,991549	0,790106
0,968383	0,813612
1,0459	0,884688
1,091546	0,875454
1,038931	0,649121
0,875172	0,664129
1,028212	0,850535
0,93549	0,811717
1,110719	0,748128
1,052907	0,907386
1,166247	0,759671
1,038893	0,85416
0,928679	0,793222
1,054115	0,811902
0,990108	0,835085
1,120933
0,987763
1,297509
1,20275912124156
