# Supplementary material for: Cohesin‐mediated DNA loop extrusion resolves sister chromatids in G2 phase
Source: EMBO J. 2023 Jun 26;42(16):e113475. doi: 10.15252/embj.2023113475 (PMC10425840; doi:10.15252/embj.2023113475)
Supplement: Supplementary file 5 — Source Data for Figure 2 [file EMBJ-42-e113475-s004.zip › sd_figure2/panel_g/wapl_sor_dep_g2_norm_sep_score.csv]

Cell	wapl sor dep g2
220211_5389_2096_c1_rep1_wapl_sor_dep_on_hemi_g2_zoom4_8-02-17.czi #1.tif_registered.tif	0,794318
220211_5389_2096_c1_rep1_wapl_sor_dep_on_hemi_g2_zoom4_8-02-17.czi #2.tif_registered.tif	0,920801
220211_5389_2096_c1_rep1_wapl_sor_dep_on_hemi_g2_zoom4_8-04-18.czi #1.tif_registered.tif	0,861803
220211_5389_2096_c1_rep1_wapl_sor_dep_on_hemi_g2_zoom4_8-04-18.czi #2.tif_registered.tif	0,907288
220211_5389_2096_c1_rep1_wapl_sor_dep_on_hemi_g2_zoom4_8-06-19.czi #1.tif_registered.tif	0,94531
220211_5389_2096_c1_rep1_wapl_sor_dep_on_hemi_g2_zoom4_8-06-19.czi #2.tif_registered.tif	0,856762
220211_5389_2096_c1_rep1_wapl_sor_dep_on_hemi_g2_zoom4_8-07-20.tif_registered.tif	0,890809
220211_5389_2096_c1_rep1_wapl_sor_dep_on_hemi_g2_zoom4_8-08-21..czi #2.tif_registered.tif	0,852943
220211_5389_2096_c1_rep1_wapl_sor_dep_on_hemi_g2_zoom4_8-08-21..czi #3.tif_registered.tif	0,749166
220211_5389_2096_c1_rep1_wapl_sor_dep_on_hemi_g2_zoom4_8-08-21..czi #4.tif_registered.tif	0,951251
220211_5389_2096_c1_rep1_wapl_sor_dep_on_hemi_g2_zoom4_8-08-21.czi #1.tif_registered.tif	0,849247
220211_5389_2096_c1_rep2_wapl_sor_dep_on_hemi_g2_zoom4_8-02-22-23.tif_registered.tif	0,947616
220211_5389_2096_c1_rep2_wapl_sor_dep_on_hemi_g2_zoom4_8-02-22-24.tif_registered.tif	0,884177
220211_5389_2096_c1_rep2_wapl_sor_dep_on_hemi_g2_zoom4_8-02-22-26.tif_registered.tif	0,946154
220211_5389_2096_c1_rep2_wapl_sor_dep_on_hemi_g2_zoom4_8-03-37.czi #2.tif_registered.tif	0,790826
220211_5389_2096_c1_rep2_wapl_sor_dep_on_hemi_g2_zoom4_8-03-37.czi #3.tif_registered.tif	0,903144
220211_5389_2096_c1_rep2_wapl_sor_dep_on_hemi_g2_zoom4_8-03-37.czi #4.tif_registered.tif	0,895557
220211_5389_2096_c1_rep2_wapl_sor_dep_on_hemi_g2_zoom4_8-03-37.czi #5.tif_registered.tif	0,935737
220211_5389_2096_c1_rep2_wapl_sor_dep_on_hemi_g2_zoom4_8-03-37.czi #6.tif_registered.tif	0,818419
220211_5389_2096_c1_rep2_wapl_sor_dep_on_hemi_g2_zoom4_8-03-37.czi #7.tif_registered.tif	0,879602
220211_5389_2096_c1_rep2_wapl_sor_dep_on_hemi_g2_zoom4_8-03-37.czi #8.tif_registered.tif	0,950644
220211_5389_2096_c2_rep1_wapl_sor_dep_on_hemi_g2_zoom4_8-02-38.czi #1.tif_registered.tif	0,974057
220211_5389_2096_c2_rep1_wapl_sor_dep_on_hemi_g2_zoom4_8-02-38.czi #2.tif_registered.tif	0,902954
220211_5389_2096_c2_rep1_wapl_sor_dep_on_hemi_g2_zoom4_8-02-38.czi #3.tif_registered.tif	0,86879
220211_5389_2096_c2_rep1_wapl_sor_dep_on_hemi_g2_zoom4_8-02-38.czi #4.tif_registered.tif	1,029816
220211_5389_2096_c2_rep1_wapl_sor_dep_on_hemi_g2_zoom4_8-02-38.czi #5.tif_registered.tif	0,804662
220211_5389_2096_c2_rep1_wapl_sor_dep_on_hemi_g2_zoom4_8-03-39.czi #1.tif_registered.tif	0,919323
220211_5389_2096_c2_rep1_wapl_sor_dep_on_hemi_g2_zoom4_8-03-39.czi #2.tif_registered.tif	1,14222
220211_5389_2096_c2_rep1_wapl_sor_dep_on_hemi_g2_zoom4_8-05-40.czi #1.tif_registered.tif	0,768217
220211_5389_2096_c2_rep1_wapl_sor_dep_on_hemi_g2_zoom4_8-05-40.czi #2.tif_registered.tif	0,888159
220211_5389_2096_c2_rep2_wapl_sor_dep_on_hemi_g2_zoom4_8-02-41.tif_registered.tif	1,095582
220211_5389_2096_c2_rep2_wapl_sor_dep_on_hemi_g2_zoom4_8-03-42.tif_registered.tif	0,966873
220211_5389_2096_c2_rep2_wapl_sor_dep_on_hemi_g2_zoom4_8-05-43.tif_registered.tif	0,859688
220211_5389_2096_c2_rep2_wapl_sor_dep_on_hemi_g2_zoom4_8-06-44.czi #1.tif_registered.tif	0,784418
220211_5389_2096_c2_rep2_wapl_sor_dep_on_hemi_g2_zoom4_8-06-44.czi #2.tif_registered.tif	0,909814
220211_5389_2096_c2_rep2_wapl_sor_dep_on_hemi_g2_zoom4_8-06-44.czi #3.tif_registered.tif	0,767313
220211_5389_2096_c2_rep2_wapl_sor_dep_on_hemi_g2_zoom4_8-08-45.tif_registered.tif	0,790106
220211_5389_2096_c2_rep2_wapl_sor_dep_on_hemi_g2_zoom4_8-09-46.tif_registered.tif	0,813612
220405_2096_wapl_sor_dep_rep1_hemi_stain_scc1_cycb1_zoom4_8-02-109.czi #1.tif_registered.tif	0,884688
220405_2096_wapl_sor_dep_rep1_hemi_stain_scc1_cycb1_zoom4_8-02-109.czi #2.tif_registered.tif	0,875454
220405_2096_wapl_sor_dep_rep1_hemi_stain_scc1_cycb1_zoom4_8-02-109.czi #3.tif_registered.tif	0,649121
220405_2096_wapl_sor_dep_rep1_hemi_stain_scc1_cycb1_zoom4_8-02-109.czi #4.tif_registered.tif	0,664129
220405_2096_wapl_sor_dep_rep1_hemi_stain_scc1_cycb1_zoom4_8-03-110.czi #1.tif_registered.tif	0,850535
220405_2096_wapl_sor_dep_rep1_hemi_stain_scc1_cycb1_zoom4_8-03-110.czi #2.tif_registered.tif	0,811717
220405_2096_wapl_sor_dep_rep1_hemi_stain_scc1_cycb1_zoom4_8-04-111-112.tif_registered.tif	0,748128
220405_2096_wapl_sor_dep_rep1_hemi_stain_scc1_cycb1_zoom4_8-05-114.tif_registered.tif	0,907386
220405_2096_wapl_sor_dep_rep2_hemi_stain_scc1_cycb1_zoom4_8-02-115.czi #1.tif_registered.tif	0,759671
220405_2096_wapl_sor_dep_rep2_hemi_stain_scc1_cycb1_zoom4_8-02-115czi #2.tif_registered.tif	0,85416
220405_2096_wapl_sor_dep_rep2_hemi_stain_scc1_cycb1_zoom4_8-03-116.czi #1.tif_registered.tif	0,793222
220405_2096_wapl_sor_dep_rep2_hemi_stain_scc1_cycb1_zoom4_8-03-116.czi #2.tif_registered.tif	0,811902
220405_2096_wapl_sor_dep_rep2_hemi_stain_scc1_cycb1_zoom4_8-05-117.tif_registered.tif	0,835085
