# Supplementary material for: Cohesin‐mediated DNA loop extrusion resolves sister chromatids in G2 phase
Source: EMBO J. 2023 Jun 26;42(16):e113475. doi: 10.15252/embj.2023113475 (PMC10425840; doi:10.15252/embj.2023113475)
Supplement: Supplementary file 5 — Source Data for Figure 2 [file EMBJ-42-e113475-s004.zip › sd_figure2/panel_g/wt_prophase_norm_sep_score.csv]

	wt late prophase
220207_5389_WT_c1_rep1_prophase_60min_stlc_hemi_zoom5-01-47.czi #01.tif_registered.tif	0,81582
220207_5389_WT_c1_rep1_prophase_60min_stlc_hemi_zoom5-01-47.czi #02.tif_registered.tif	0,76699
220207_5389_WT_c1_rep1_prophase_60min_stlc_hemi_zoom5-01-47.czi #07.tif_registered.tif	0,683837
220207_5389_WT_c1_rep1_prophase_60min_stlc_hemi_zoom5-01-47.czi #08.tif_registered.tif	0,955597
220207_5389_WT_c1_rep1_prophase_60min_stlc_hemi_zoom5-01-47.czi #11.tif_registered.tif	0,797651
220207_5389_WT_c1_rep1_prophase_60min_stlc_hemi_zoom5-01-47.czi #12.tif_registered.tif	0,681021
220207_5389_WT_c1_rep1_prophase_smc4_axes_60min_stlc_hemi_zoom5-01-46.czi #7.tif_registered.tif	0,707299
220207_5389_WT_c1_rep1_prophase_smc4_axes_60min_stlc_hemi_zoom5-01-46.czi #8.tif_registered.tif	0,711087
220207_5389_WT_c1_rep2_prophase_60min_stlc_hemi_zoom5-02-61-62.tif_registered.tif	0,594625
220207_5389_WT_c1_rep2_prophase_60min_stlc_hemi_zoom5-02-61-70.tif_registered.tif	0,763032
220207_5389_WT_c1_rep2_prophase_axes_60min_stlc_hemi_zoom5-01-60.czi #6.tif_registered.tif	0,869704
220207_5389_WT_c2_rep1_prophase_60min_stlc_hemi_zoom5-01-107.czi #1.tif_registered.tif	0,566359
220207_5389_WT_c2_rep1_prophase_60min_stlc_hemi_zoom5-01-107.czi #3.tif_registered.tif	0,589419
220207_5389_WT_c2_rep1_prophase_axes_60min_stlc_hemi_zoom5-01-106.czi #2.tif_registered.tif	0,656251
220207_5389_WT_c2_rep2_prophase_60min_stlc_hemi_zoom5-01-94-95.tif_registered.tif	0,635926
220207_5389_WT_c2_rep2_prophase_60min_stlc_hemi_zoom5-04-105.czi #2.tif_registered.tif	0,787687
220207_5389_WT_c2_rep2_prophase_axes_60min_stlc_hemi_zoom5-01-79-91.tif_registered.tif	0,872307
220405_wt_prophase_rep1_hemi_stain_smc4_cycb1_zoom4_8-03-140.czi #2.tif_registered.tif	0,821945
220405_wt_prophase_rep1_hemi_stain_smc4_cycb1_zoom4_8-03-140.czi #3.tif_registered.tif	0,810307
220405_wt_prophase_rep1_hemi_stain_smc4_cycb1_zoom4_8-03-140.czi #4.tif_registered.tif	0,837753
220405_wt_prophase_rep1_hemi_stain_smc4_cycb1_zoom4_8-03-140.czi #5.tif_registered.tif	0,803024
220405_wt_prophase_rep1_hemi_stain_smc4_cycb1_zoom4_8-03-140.czi #7.tif_registered.tif	0,73328
220405_wt_prophase_rep1_hemi_stain_smc4_cycb1_zoom4_8-05-145.tif_registered.tif	0,873285
220405_wt_prophase_rep2_hemi_stain_smc4_cycb1_zoom4_8-02-146.czi #3.tif_registered.tif	0,725375
220405_wt_prophase_rep4_hemi_stain_smc4_cycb1_zoom4_8-01-149.czi #09.tif_registered.tif	0,868791
220405_wt_prophase_rep4_hemi_stain_smc4_cycb1_zoom4_8-01-149.czi #11.tif_registered.tif	0,700512
220530_5517_WT_hemi_15h_G2_prophase_rep1+2_stlc-01-65.czi #03.tif_registered.tif	0,965389
220530_5517_WT_hemi_15h_G2_prophase_rep1+2_stlc-01-65.czi #05.tif_registered.tif	0,920786
220530_5517_WT_hemi_15h_G2_prophase_rep1+2_stlc-01-65.czi #07.tif_registered.tif	1,170298
220530_5517_WT_hemi_15h_G2_prophase_rep1+2_stlc-01-65.czi #17.tif_registered.tif	1,229209
220530_5517_WT_hemi_15h_G2_prophase_rep1+2_stlc-01-65.czi #19.tif_registered.tif	0,801352
220207_5389_WT_c2_rep2_prophase_axes_60min_stlc_hemi_zoom5-01-79-90.tif_registered.tif	1,104632
220207_5389_WT_c2_rep2_prophase_axes_60min_stlc_hemi_zoom5-01-79-93.tif_registered.tif	1,037888
220207_5389_WT_c1_rep1_prophase_smc4_axes_60min_stlc_hemi_zoom5-01-46.czi #1.tif_registered.tif	1,156927
220207_5389_WT_c1_rep1_prophase_smc4_axes_60min_stlc_hemi_zoom5-01-46.czi #2.tif_registered.tif	0,957928
220207_5389_WT_c1_rep1_prophase_smc4_axes_60min_stlc_hemi_zoom5-01-46.czi #4.tif_registered.tif	0,931386
220207_5389_WT_c1_rep1_prophase_smc4_axes_60min_stlc_hemi_zoom5-01-46.czi #5.tif_registered.tif	0,991549
220207_5389_WT_c1_rep1_prophase_smc4_axes_60min_stlc_hemi_zoom5-01-46.czi #6.tif_registered.tif	0,968383
220207_5389_WT_c1_rep2_prophase_axes_60min_stlc_hemi_zoom5-01-60.czi #1.tif_registered.tif	1,0459
220207_5389_WT_c1_rep2_prophase_axes_60min_stlc_hemi_zoom5-01-60.czi #2.tif_registered.tif	1,091546
220207_5389_WT_c1_rep2_prophase_axes_60min_stlc_hemi_zoom5-01-60.czi #3.tif_registered.tif	1,038931
220207_5389_WT_c1_rep2_prophase_axes_60min_stlc_hemi_zoom5-01-60.czi #4.tif_registered.tif	0,875172
220207_5389_WT_c1_rep2_prophase_axes_60min_stlc_hemi_zoom5-01-60.czi #5.tif_registered.tif	1,028212
220207_5389_WT_c2_rep1_prophase_axes_60min_stlc_hemi_zoom5-01-106.czi #1.tif_registered.tif	0,93549
220207_5389_WT_c2_rep1_prophase_axes_60min_stlc_hemi_zoom5-01-106.czi #3.tif_registered.tif	1,110719
220207_5389_WT_c2_rep1_prophase_axes_60min_stlc_hemi_zoom5-01-106.czi #4.tif_registered.tif	1,052907
220207_5389_WT_c2_rep2_prophase_axes_60min_stlc_hemi_zoom5-01-79-87.tif_registered.tif	1,166247
220207_5389_WT_c2_rep2_prophase_axes_60min_stlc_hemi_zoom5-01-79-88.tif_registered.tif	1,038893
220207_5389_WT_c2_rep2_prophase_axes_60min_stlc_hemi_zoom5-01-79-92.tif_registered.tif	0,928679
220405_wt_prophase_rep1_hemi_stain_smc4_cycb1_zoom4_8-04-141-142.tif_registered.tif	1,054115
220405_wt_prophase_rep3_hemi_stain_smc4_cycb1_zoom4_8-04-160.czi #1.tif_registered.tif	0,990108
220530_5517_WT_hemi_15h_G2_prophase_rep1+2_stlc-01-65.czi #02.tif_registered.tif	1,120933
220530_5517_WT_hemi_15h_G2_prophase_rep1+2_stlc-01-65.czi #04.tif_registered.tif	0,987763
220530_5517_WT_hemi_15h_G2_prophase_rep1+2_stlc-01-65.czi #21.tif_registered.tif	1,297509
220207_5389_WT_c1_rep1_prophase_smc4_axes_60min_stlc_hemi_zoom5-01-46.czi #3.tif_registered.tif	1,20275912124156
