# Supplementary material for: Cohesin‐mediated DNA loop extrusion resolves sister chromatids in G2 phase
Source: EMBO J. 2023 Jun 26;42(16):e113475. doi: 10.15252/embj.2023113475 (PMC10425840; doi:10.15252/embj.2023113475)
Supplement: Supplementary file 6 — Source Data for Figure 3 [file EMBJ-42-e113475-s005.zip]

Archive with 38 entries (33 files):
- sd_figure3/panel_a/
- sd_figure3/panel_a/8bit_220207_5389_WT_c1_rep1_prophase_smc4_axes_60min_stlc_hemi_zoom5-01-46.czi #3.tif_registered_slice18_251x89_all.tif
- sd_figure3/panel_a/8bit_220207_5389_WT_c1_rep1_prophase_smc4_axes_60min_stlc_hemi_zoom5-01-46.czi #3.tif_registered_slice18_600x600_8bit_251x89_inset_hoechst_edu.tif
- sd_figure3/panel_a/8bit_220207_5389_WT_c1_rep1_prophase_smc4_axes_60min_stlc_hemi_zoom5-01-46.czi #3.tif_registered_slice18_600x600_8bit_251x89_inset_smc4.tif
- sd_figure3/panel_a/8bit_220207_5389_WT_c1_rep1_prophase_smc4_axes_60min_stlc_hemi_zoom5-01-46.czi #3.tif_registered_slice18_600x600_8bit_251x89_inset_smc4_sb2um.tif
- sd_figure3/panel_a/README_fig3a.txt
- sd_figure3/panel_a/RGB_220207_5389_WT_c1_rep1_prophase_smc4_axes_60min_stlc_hemi_zoom5-01-46.czi #3.tif_registered_slice18_600x600_8bit.tif draw_roi_251x89.tif
- sd_figure3/panel_a/RGB_220207_5389_WT_c1_rep1_prophase_smc4_axes_60min_stlc_hemi_zoom5-01-46.czi #3.tif_registered_slice18_600x600_8bit_251x89_inset_hoechst_edu.tif.tif
- sd_figure3/panel_a/RGB_220207_5389_WT_c1_rep1_prophase_smc4_axes_60min_stlc_hemi_zoom5-01-46.czi #3.tif_registered_slice18_600x600_8bit_251x89_inset_smc4.tif
- sd_figure3/panel_b/
- sd_figure3/panel_b/8bit_220211_5389_2096_c2_rep2_wapl_dep_on_hemi_g2_zoom4_8-05-74.czi #1.tif_registered_slice22_8bit_rotated_223x79_all.tif
- sd_figure3/panel_b/8bit_220211_5389_2096_c2_rep2_wapl_dep_on_hemi_g2_zoom4_8-05-74.czi #1.tif_registered_slice22_8bit_rotated_223x79_hoechst_edu.tif
- sd_figure3/panel_b/8bit_220211_5389_2096_c2_rep2_wapl_dep_on_hemi_g2_zoom4_8-05-74.czi #1.tif_registered_slice22_8bit_rotated_223x79_scc1.tif
- sd_figure3/panel_b/README_fig3b.txt
- sd_figure3/panel_b/RGB_220211_5389_2096_c2_rep2_wapl_dep_on_hemi_g2_zoom4_8-05-74.czi #1.tif_registered_slice22_8bit_rotated_223x79_hoechst_edu.tif.tif
- sd_figure3/panel_b/RGB_220211_5389_2096_c2_rep2_wapl_dep_on_hemi_g2_zoom4_8-05-74.czi #1.tif_registered_slice22_8bit_rotated_223x79_sb2.tif
- sd_figure3/panel_b/RGB_220211_5389_2096_c2_rep2_wapl_dep_on_hemi_g2_zoom4_8-05-74.czi #1.tif_registered_slice22_8bit_rotated_223x79_scc1.tif
- sd_figure3/panel_b/RGB_220211_5389_2096_c2_rep2_wapl_dep_on_hemi_g2_zoom4_8-05-74.czi #1.tif_registered_slice22_8bit_rotated-1.tif_draw_roi_223x79.tif
- sd_figure3/panel_c/
- sd_figure3/panel_c/8bit_220211_5389_2096_c2_rep1_wapl_sor_dep_on_hemi_g2_zoom4_8-02-38.czi #5.tif_registered_slice18_8bit_rotated2_730x730_hoechst_Edu.tif
- sd_figure3/panel_c/8bit_220211_5389_2096_c2_rep1_wapl_sor_dep_on_hemi_g2_zoom4_8-02-38.czi #5.tif_registered_slice18_8bit_rotated2_730x730_scc1.tif
- sd_figure3/panel_c/README_fig3c.txt
- sd_figure3/panel_c/RGB_220211_5389_2096_c2_rep1_wapl_sor_dep_on_hemi_g2_zoom4_8-02-38.czi #5.tif_registered_slice18_8bit_rotated2_730x730.tif_draw_roi.tif
- sd_figure3/panel_c/RGB_220211_5389_2096_c2_rep1_wapl_sor_dep_on_hemi_g2_zoom4_8-02-38.czi #5.tif_registered_slice18_8bit_rotated2_730x730-_hoechst_Edu.tif (RGB).tif
- sd_figure3/panel_c/RGB_220211_5389_2096_c2_rep1_wapl_sor_dep_on_hemi_g2_zoom4_8-02-38.czi #5.tif_registered_slice18_8bit_rotated2_730x730_scc1.tif
- sd_figure3/panel_c/RGB_220211_5389_2096_c2_rep1_wapl_sor_dep_on_hemi_g2_zoom4_8-02-38.czi #5.tif_registered_slice18_8bit_rotated2_730x730_scc1_sb.tif
- sd_figure3/panel_d/
- sd_figure3/panel_d/peak_to_peak_distance_all.csv
- sd_figure3/panel_d/peak_to_peak_distance_late_prophase.csv
- sd_figure3/panel_d/peak_to_peak_distance_wapl_dep_g2.csv
- sd_figure3/panel_d/peak_to_peak_distance_wapl_sor_dep_g2.csv
- sd_figure3/panel_d/README_fig3d.txt
- sd_figure3/panel_e/
- sd_figure3/panel_e/radial_displacement_all.csv
- sd_figure3/panel_e/radial_displacement_late_prophase.csv
- sd_figure3/panel_e/radial_displacement_wapl_dep_g2.csv
- sd_figure3/panel_e/radial_displacement_wapl_sor_dep_g2.csv
- sd_figure3/panel_e/README_fig3e.txt
