# Supplementary material for: Cohesin‐mediated DNA loop extrusion resolves sister chromatids in G2 phase
Source: EMBO J. 2023 Jun 26;42(16):e113475. doi: 10.15252/embj.2023113475 (PMC10425840; doi:10.15252/embj.2023113475)
Supplement: Supplementary file 6 — Source Data for Figure 3 [file EMBJ-42-e113475-s005.zip › sd_figure3/panel_b/README_fig3b.txt]

Original image that the insets were taken from is the same as in Fig. 2b.
