# Supplementary material for: Cohesin‐mediated DNA loop extrusion resolves sister chromatids in G2 phase
Source: EMBO J. 2023 Jun 26;42(16):e113475. doi: 10.15252/embj.2023113475 (PMC10425840; doi:10.15252/embj.2023113475)
Supplement: Supplementary file 6 — Source Data for Figure 3 [file EMBJ-42-e113475-s005.zip › sd_figure3/panel_d/peak_to_peak_distance_all.csv]

late prophase	wapl dep g2	wapl sor dep g2
0,554646464646465	0,394090909090909
0,37030303030303	0,351919191919192
0,615272727272727	0,327
0,474707070707071	0,441515151515151
0,364606060606061	0,351919191919192
0,410181818181818	0,344070707070707
0,472333333333333	0,411777777777778
0,408636363636364	0,381979797979798
0,410181818181818	0,319030303030303
0,514343434343434	0,502121212121212
0,541666666666667	0,342464646464646
0,685555555555556	0,355636363636364
0,524121212121212	0,473737373737374
0,602454545454545	0,428767676767677
0,487272727272727	0,330343434343434
0,493666666666667	0,311616161616162
0,493666666666667	0,400454545454545
0,598181818181818	0,328929292929293
0,381959595959596	0,375
0,474737373737374	0,413030303030303
0,486111111111111	0,327
0,518858585858586	0,338383838383838
0,626666666666667	0,320454545454545
0,604121212121212	0,410181818181818
0,643151515151515	0,413454545454546
0,612424242424242	0,448848484848485
0,581171717171717	0,286686868686869
0,500808080808081	0,500040404040404
0,532888888888889	0,498626262626263
0,508666666666667	0,382828282828283
0,71569696969697	0,417717171717172
0,583424242424242	0,461191919191919
0,490020202020202	0,379494949494949
0,612525252525252	0,286686868686869
0,388	0,434666666666667
0,611111111111111	0,316121212121212
0,474272727272727	0,395151515151515
0,638888888888889	0,388949494949495
0,486111111111111	0,320454545454545
0,538363636363636	0,351919191919192
0,474181818181818	0,413030303030303
0,833181818181818	0,360444444444444
0,615434343434343	0,327575757575758
0,367515151515152	0,475131313131313
0,610555555555556	0,461454545454545
0,611	0,464585858585859
0,54840404040404	0,442343434343434
0,40050505050505	0,40169696969697
0,488444444444445	0,360333333333333
0,448565656565657	0,436111111111111
0,448787878787879	0,517
0,428767676767677	0,505333333333333	0,846565656565657
0,598181818181818	0,423	0,53559595959596
0,418434343434343	0,311313131313131	1,03854545454545
0,641090909090909	0,686010101010101	0,552050505050505
0,529	0,327575757575758	0,686232323232323
0,611	0,42020202020202	0,615272727272727
0,568484848484848	0,430888888888889	0,526969696969697
0,512969696969697	0,544686868686869	0,498484848484848
0,478707070707071	0,540666666666667	0,512727272727273
0,599636363636364	0,464585858585858	0,518858585858586
0,540424242424242	0,470060606060606	0,786181818181818
0,613454545454545	0,317181818181818	0,589818181818182
0,759515151515151	0,397363636363636	0,564
0,53559595959596	0,346090909090909	0,605474747474747
0,480606060606061	0,399414141414141	0,589636363636364
0,649454545454545	0,333333333333333	0,819191919191919
0,598181818181818	0,355636363636364	0,649454545454545
0,478707070707071	0,47510101010101	0,689090909090909
0,544848484848485	0,569070707070707	0,643151515151515
0,655353535353535	0,786181818181818	0,66949494949495
0,47	0,598434343434343	0,773616161616162
0,418868686868687	0,42379797979798	0,636020202020202
0,453555555555556	0,398141414141414	0,478707070707071
0,564	0,38640404040404	0,625
0,642333333333333	0,333272727272727	0,720909090909091
0,736444444444444	0,35030303030303	0,569222222222222
0,581090909090909	0,416666666666667	0,496262626262626
0,459393939393939	0,358909090909091	1,10410101010101
0,433131313131313	0,387393939393939	0,636020202020202
0,566585858585859	0,63569696969697	0,626666666666667
0,463747474747475	0,464585858585859	0,626666666666667
0,463747474747475	0,425979797979798	0,560707070707071
0,395454545454546	0,418868686868687	0,560909090909091
0,514343434343434	0,35030303030303	0,527878787878788
0,499909090909091	0,416666666666667	0,444444444444444
0,683636363636364	0,423	0,702969696969697
0,527272727272727	0,373939393939394	0,780949494949495
0,411777777777778	0,441616161616162	0,653818181818182
0,657242424242424	0,484444444444445	0,783434343434343
0,480909090909091	0,355636363636364	0,551272727272727
0,500808080808081	0,421494949494949	0,538545454545455
0,493666666666667	0,387555555555555	0,726464646464646
0,555555555555556	0,327575757575758	0,714343434343434
0,540454545454546	0,486111111111111	0,817272727272727
0,467393939393939	0,371727272727273	0,66949494949495
0,612424242424242	0,512646464646465	0,528666666666667
0,605474747474747	0,382828282828283	0,518858585858586
0,583424242424243	0,352444444444445	0,564
0,609151515151515	0,425979797979798	0,592747474747475
0,602545454545455	0,347222222222222	0,529818181818182
0,553636363636364	0,356060606060606	0,740606060606061
0,564	0,458333333333333	0,750343434343434
0,502121212121212	0,425979797979798	0,929171717171717
0,555454545454546	0,330424242424242	0,803272727272727
0,50789898989899	0,359030303030303	0,881111111111111
0,593121212121212	0,464585858585859	0,861777777777778
0,632363636363636	0,438666666666666	0,686232323232323
0,493666666666667	0,433828282828283	0,636020202020202
0,540666666666667	0,398141414141414	0,622585858585859
0,502121212121212		0,551272727272727
0,517		0,496262626262626
0,715636363636364		0,656818181818182
0,528818181818182		0,643262626262626
0,577090909090909		0,566585858585859
0,511212121212121		0,788525252525253
0,552050505050505		0,612424242424243
0,395454545454546		0,490020202020202
0,382272727272727		0,585808080808081
0,606363636363636		0,437878787878788
0,512969696969697		0,438666666666666
0,502121212121212		0,474707070707071
0,611		0,576727272727273
0,629393939393939		0,759121212121212
0,638969696969697		0,694515151515151
0,658464646464646		0,797575757575757
0,552333333333333		0,467070707070707
0,455757575757576		0,754747474747475
0,577090909090909		0,55350505050505
0,501333333333333		0,484242424242424
0,657242424242424		0,622585858585859
0,555454545454545		0,897373737373737
0,555454545454546		0,610555555555556
0,69030303030303		0,488444444444444
0,329212121212121		0,641090909090909
0,423575757575758		0,528323232323232
0,501333333333333		0,724676767676768
0,653818181818182		0,555555555555556
0,448787878787879		0,680333333333333
0,463747474747475		0,60620202020202
0,496606060606061		0,929545454545454
0,427272727272727		0,671979797979798
0,623282828282828		0,423282828282828
0,634666666666667		1,40464646464646
0,528606060606061		0,826989898989899
0,733090909090909		0,66040404040404
0,563010101010101		0,592747474747475
0,609292929292929		0,585808080808081
0,695464646464647		1,18021212121212
0,618121212121212		0,536939393939394
0,599040404040404		0,72979797979798
0,543181818181818		0,747979797979798
0,587626262626263		0,763848484848485
0,661141414141414		0,474707070707071
0,564		0,754747474747475
0,611		0,786656565656566
0,578242424242424		0,583424242424243
		0,487272727272727
		0,70440404040404
		0,602454545454545
		0,463747474747475
		0,656818181818182
		0,801363636363636
		0,814666666666667
		0,79030303030303
		0,528666666666667
		0,500808080808081
		0,56969696969697
		0,643151515151515
		0,518858585858586
		0,611111111111111
		0,508626262626263
		0,342464646464646
		0,801010101010101
		0,658222222222222
		0,673777777777778
		0,702969696969697
		0,649454545454546
		0,652757575757576
		0,769090909090909
		0,459393939393939
		0,640909090909091
		0,38640404040404
		0,459535353535354
		0,60589898989899
		0,595555555555556
		0,46989898989899
		0,636161616161616
		0,514343434343434
