# Supplementary material for: Cohesin‐mediated DNA loop extrusion resolves sister chromatids in G2 phase
Source: EMBO J. 2023 Jun 26;42(16):e113475. doi: 10.15252/embj.2023113475 (PMC10425840; doi:10.15252/embj.2023113475)
Supplement: Supplementary file 6 — Source Data for Figure 3 [file EMBJ-42-e113475-s005.zip › sd_figure3/panel_d/peak_to_peak_distance_late_prophase.csv]

	late prophase
Scc1_EdU_Hoechst_220405_wt_prophase_rep1_hemi_stain_smc4_cycb1_zoom4_8-03-140.czi#7.tif_registered.tif	0,554646464646465
Scc1_EdU_Hoechst_220405_wt_prophase_rep1_hemi_stain_smc4_cycb1_zoom4_8-03-140.czi#7.tif_registered.tif	0,37030303030303
Scc1_EdU_Hoechst_220405_wt_prophase_rep1_hemi_stain_smc4_cycb1_zoom4_8-03-140.czi#7.tif_registered.tif	0,615272727272727
Scc1_EdU_Hoechst_220405_wt_prophase_rep1_hemi_stain_smc4_cycb1_zoom4_8-03-140.czi#7.tif_registered.tif	0,474707070707071
Scc1_EdU_Hoechst_220207_5389_WT_c1_rep1_prophase_smc4_axes_60min_stlc_hemi_zoom5-01-46.czi#7.tif_registered.tif	0,364606060606061
Scc1_EdU_Hoechst_220207_5389_WT_c1_rep1_prophase_smc4_axes_60min_stlc_hemi_zoom5-01-46.czi#7.tif_registered.tif	0,410181818181818
Scc1_EdU_Hoechst_220207_5389_WT_c1_rep1_prophase_smc4_axes_60min_stlc_hemi_zoom5-01-46.czi#7.tif_registered.tif	0,472333333333333
Scc1_EdU_Hoechst_220207_5389_WT_c1_rep1_prophase_smc4_axes_60min_stlc_hemi_zoom5-01-46.czi#7.tif_registered.tif	0,408636363636364
Scc1_EdU_Hoechst_220207_5389_WT_c1_rep1_prophase_smc4_axes_60min_stlc_hemi_zoom5-01-46.czi#7.tif_registered.tif	0,410181818181818
Scc1_EdU_Hoechst_220207_5389_WT_c1_rep1_prophase_smc4_axes_60min_stlc_hemi_zoom5-01-46.czi#7.tif_registered.tif	0,514343434343434
Scc1_EdU_Hoechst_220207_5389_WT_c1_rep1_prophase_smc4_axes_60min_stlc_hemi_zoom5-01-46.czi#7.tif_registered.tif	0,541666666666667
Scc1_EdU_Hoechst_220207_5389_WT_c1_rep1_prophase_smc4_axes_60min_stlc_hemi_zoom5-01-46.czi#8.tif_registered.tif	0,685555555555556
Scc1_EdU_Hoechst_220207_5389_WT_c1_rep1_prophase_smc4_axes_60min_stlc_hemi_zoom5-01-46.czi#8.tif_registered.tif	0,524121212121212
Scc1_EdU_Hoechst_220207_5389_WT_c1_rep1_prophase_smc4_axes_60min_stlc_hemi_zoom5-01-46.czi#8.tif_registered.tif	0,602454545454545
Scc1_EdU_Hoechst_220207_5389_WT_c2_rep1_prophase_axes_60min_stlc_hemi_zoom5-01-106.czi#3.tif_registered.tif	0,487272727272727
Scc1_EdU_Hoechst_220207_5389_WT_c2_rep1_prophase_axes_60min_stlc_hemi_zoom5-01-106.czi#3.tif_registered.tif	0,493666666666667
Scc1_EdU_Hoechst_220207_5389_WT_c2_rep1_prophase_axes_60min_stlc_hemi_zoom5-01-106.czi#3.tif_registered.tif	0,493666666666667
Scc1_EdU_Hoechst_220207_5389_WT_c2_rep1_prophase_axes_60min_stlc_hemi_zoom5-01-106.czi#3.tif_registered.tif	0,598181818181818
Scc1_EdU_Hoechst_220530_5517_WT_hemi_15h_G2_prophase_rep1+2_stlc-01-65.czi#19.tif_registered.tif	0,381959595959596
Scc1_EdU_Hoechst_220530_5517_WT_hemi_15h_G2_prophase_rep1+2_stlc-01-65.czi#19.tif_registered.tif	0,474737373737374
Scc1_EdU_Hoechst_220207_5389_WT_c1_rep2_prophase_axes_60min_stlc_hemi_zoom5-01-60.czi#6.tif_registered.tif	0,486111111111111
Scc1_EdU_Hoechst_220530_5517_WT_hemi_15h_G2_prophase_rep1+2_stlc-01-65.czi#03.tif_registered.tif	0,518858585858586
Scc1_EdU_Hoechst_220530_5517_WT_hemi_15h_G2_prophase_rep1+2_stlc-01-65.czi#03.tif_registered.tif	0,626666666666667
Scc1_EdU_Hoechst_220530_5517_WT_hemi_15h_G2_prophase_rep1+2_stlc-01-65.czi#03.tif_registered.tif	0,604121212121212
Scc1_EdU_Hoechst_220530_5517_WT_hemi_15h_G2_prophase_rep1+2_stlc-01-65.czi#03.tif_registered.tif	0,643151515151515
Scc1_EdU_Hoechst_220530_5517_WT_hemi_15h_G2_prophase_rep1+2_stlc-01-65.czi#03.tif_registered.tif	0,612424242424242
Scc1_EdU_Hoechst_220530_5517_WT_hemi_15h_G2_prophase_rep1+2_stlc-01-65.czi#03.tif_registered.tif	0,581171717171717
Scc1_EdU_Hoechst_220530_5517_WT_hemi_15h_G2_prophase_rep1+2_stlc-01-65.czi#03.tif_registered.tif	0,500808080808081
Scc1_EdU_Hoechst_220530_5517_WT_hemi_15h_G2_prophase_rep1+2_stlc-01-65.czi#05.tif_registered.tif	0,532888888888889
Scc1_EdU_Hoechst_220530_5517_WT_hemi_15h_G2_prophase_rep1+2_stlc-01-65.czi#05.tif_registered.tif	0,508666666666667
Scc1_EdU_Hoechst_220530_5517_WT_hemi_15h_G2_prophase_rep1+2_stlc-01-65.czi#17.tif_registered.tif	0,71569696969697
Scc1_EdU_Hoechst_220530_5517_WT_hemi_15h_G2_prophase_rep1+2_stlc-01-65.czi#17.tif_registered.tif	0,583424242424242
Scc1_EdU_Hoechst_220530_5517_WT_hemi_15h_G2_prophase_rep1+2_stlc-01-65.czi#17.tif_registered.tif	0,490020202020202
Scc1_EdU_Hoechst_220530_5517_WT_hemi_15h_G2_prophase_rep1+2_stlc-01-65.czi#17.tif_registered.tif	0,612525252525252
Scc1_EdU_Hoechst_220207_5389_WT_c2_rep1_prophase_axes_60min_stlc_hemi_zoom5-01-106.czi#2.tif_registered.tif	0,388
Scc1_EdU_Hoechst_220530_5517_WT_hemi_15h_G2_prophase_rep1+2_stlc-01-65.czi#07.tif_registered.tif	0,611111111111111
Scc1_EdU_Hoechst_220530_5517_WT_hemi_15h_G2_prophase_rep1+2_stlc-01-65.czi#07.tif_registered.tif	0,474272727272727
Scc1_EdU_Hoechst_220530_5517_WT_hemi_15h_G2_prophase_rep1+2_stlc-01-65.czi#07.tif_registered.tif	0,638888888888889
Scc1_EdU_Hoechst_220405_wt_prophase_rep1_hemi_stain_smc4_cycb1_zoom4_8-03-140.czi#5.tif_registered.tif	0,486111111111111
Scc1_EdU_Hoechst_220405_wt_prophase_rep1_hemi_stain_smc4_cycb1_zoom4_8-03-140.czi#3.tif_registered.tif	0,538363636363636
Scc1_EdU_Hoechst_220405_wt_prophase_rep1_hemi_stain_smc4_cycb1_zoom4_8-03-140.czi#3.tif_registered.tif	0,474181818181818
Scc1_EdU_Hoechst_220405_wt_prophase_rep1_hemi_stain_smc4_cycb1_zoom4_8-03-140.czi#3.tif_registered.tif	0,833181818181818
Scc1_EdU_Hoechst_220405_wt_prophase_rep1_hemi_stain_smc4_cycb1_zoom4_8-03-140.czi#3.tif_registered.tif	0,615434343434343
Scc1_EdU_Hoechst_220405_wt_prophase_rep1_hemi_stain_smc4_cycb1_zoom4_8-03-140.czi#3.tif_registered.tif	0,367515151515152
Scc1_EdU_Hoechst_220405_wt_prophase_rep1_hemi_stain_smc4_cycb1_zoom4_8-03-140.czi#3.tif_registered.tif	0,610555555555556
Scc1_EdU_Hoechst_220405_wt_prophase_rep1_hemi_stain_smc4_cycb1_zoom4_8-03-140.czi#3.tif_registered.tif	0,611
Scc1_EdU_Hoechst_220405_wt_prophase_rep1_hemi_stain_smc4_cycb1_zoom4_8-03-140.czi#4.tif_registered.tif	0,54840404040404
Scc1_EdU_Hoechst_220405_wt_prophase_rep1_hemi_stain_smc4_cycb1_zoom4_8-03-140.czi#4.tif_registered.tif	0,40050505050505
Scc1_EdU_Hoechst_220405_wt_prophase_rep1_hemi_stain_smc4_cycb1_zoom4_8-03-140.czi#4.tif_registered.tif	0,488444444444445
Scc1_EdU_Hoechst_220405_wt_prophase_rep1_hemi_stain_smc4_cycb1_zoom4_8-03-140.czi#2.tif_registered.tif	0,448565656565657
Scc1_EdU_Hoechst_220405_wt_prophase_rep1_hemi_stain_smc4_cycb1_zoom4_8-03-140.czi#2.tif_registered.tif	0,448787878787879
Scc1_EdU_Hoechst_220405_wt_prophase_rep1_hemi_stain_smc4_cycb1_zoom4_8-03-140.czi#2.tif_registered.tif	0,428767676767677
Scc1_EdU_Hoechst_220405_wt_prophase_rep1_hemi_stain_smc4_cycb1_zoom4_8-03-140.czi#2.tif_registered.tif	0,598181818181818
Scc1_EdU_Hoechst_220405_wt_prophase_rep1_hemi_stain_smc4_cycb1_zoom4_8-03-140.czi#2.tif_registered.tif	0,418434343434343
Scc1_EdU_Hoechst_220207_5389_WT_c1_rep1_prophase_smc4_axes_60min_stlc_hemi_zoom5-01-46.czi#5.tif_registered.tif	0,641090909090909
Scc1_EdU_Hoechst_220207_5389_WT_c1_rep1_prophase_smc4_axes_60min_stlc_hemi_zoom5-01-46.czi#5.tif_registered.tif	0,529
Scc1_EdU_Hoechst_220207_5389_WT_c1_rep1_prophase_smc4_axes_60min_stlc_hemi_zoom5-01-46.czi#5.tif_registered.tif	0,611
Scc1_EdU_Hoechst_220207_5389_WT_c2_rep2_prophase_axes_60min_stlc_hemi_zoom5-01-79-87.tif_registered.tif	0,568484848484848
Scc1_EdU_Hoechst_220207_5389_WT_c2_rep2_prophase_axes_60min_stlc_hemi_zoom5-01-79-87.tif_registered.tif	0,512969696969697
Scc1_EdU_Hoechst_220207_5389_WT_c2_rep2_prophase_axes_60min_stlc_hemi_zoom5-01-79-87.tif_registered.tif	0,478707070707071
Scc1_EdU_Hoechst_220207_5389_WT_c2_rep2_prophase_axes_60min_stlc_hemi_zoom5-01-79-87.tif_registered.tif	0,599636363636364
Scc1_EdU_Hoechst_220207_5389_WT_c2_rep2_prophase_axes_60min_stlc_hemi_zoom5-01-79-87.tif_registered.tif	0,540424242424242
Scc1_EdU_Hoechst_220207_5389_WT_c2_rep2_prophase_axes_60min_stlc_hemi_zoom5-01-79-87.tif_registered.tif	0,613454545454545
Scc1_EdU_Hoechst_220207_5389_WT_c2_rep2_prophase_axes_60min_stlc_hemi_zoom5-01-79-87.tif_registered.tif	0,759515151515151
Scc1_EdU_Hoechst_220405_wt_prophase_rep1_hemi_stain_smc4_cycb1_zoom4_8-04-141-142.tif_registered.tif	0,53559595959596
Scc1_EdU_Hoechst_220405_wt_prophase_rep1_hemi_stain_smc4_cycb1_zoom4_8-04-141-142.tif_registered.tif	0,480606060606061
Scc1_EdU_Hoechst_220405_wt_prophase_rep1_hemi_stain_smc4_cycb1_zoom4_8-04-141-142.tif_registered.tif	0,649454545454545
Scc1_EdU_Hoechst_220405_wt_prophase_rep1_hemi_stain_smc4_cycb1_zoom4_8-04-141-142.tif_registered.tif	0,598181818181818
Scc1_EdU_Hoechst_220405_wt_prophase_rep1_hemi_stain_smc4_cycb1_zoom4_8-04-141-142.tif_registered.tif	0,478707070707071
Scc1_EdU_Hoechst_220405_wt_prophase_rep3_hemi_stain_smc4_cycb1_zoom4_8-04-160.czi#1.tif_registered.tif	0,544848484848485
Scc1_EdU_Hoechst_220405_wt_prophase_rep3_hemi_stain_smc4_cycb1_zoom4_8-04-160.czi#1.tif_registered.tif	0,655353535353535
Scc1_EdU_Hoechst_220405_wt_prophase_rep3_hemi_stain_smc4_cycb1_zoom4_8-04-160.czi#1.tif_registered.tif	0,47
Scc1_EdU_Hoechst_220405_wt_prophase_rep3_hemi_stain_smc4_cycb1_zoom4_8-04-160.czi#1.tif_registered.tif	0,418868686868687
Scc1_EdU_Hoechst_220405_wt_prophase_rep3_hemi_stain_smc4_cycb1_zoom4_8-04-160.czi#1.tif_registered.tif	0,453555555555556
Scc1_EdU_Hoechst_220405_wt_prophase_rep3_hemi_stain_smc4_cycb1_zoom4_8-04-160.czi#1.tif_registered.tif	0,564
Scc1_EdU_Hoechst_220405_wt_prophase_rep3_hemi_stain_smc4_cycb1_zoom4_8-04-160.czi#1.tif_registered.tif	0,642333333333333
Scc1_EdU_Hoechst_220405_wt_prophase_rep3_hemi_stain_smc4_cycb1_zoom4_8-04-160.czi#1.tif_registered.tif	0,736444444444444
Scc1_EdU_Hoechst_220405_wt_prophase_rep3_hemi_stain_smc4_cycb1_zoom4_8-04-160.czi#1.tif_registered.tif	0,581090909090909
Scc1_EdU_Hoechst_220530_5517_WT_hemi_15h_G2_prophase_rep1+2_stlc-01-65.czi#02.tif_registered.tif	0,459393939393939
Scc1_EdU_Hoechst_220530_5517_WT_hemi_15h_G2_prophase_rep1+2_stlc-01-65.czi#02.tif_registered.tif	0,433131313131313
Scc1_EdU_Hoechst_220530_5517_WT_hemi_15h_G2_prophase_rep1+2_stlc-01-65.czi#02.tif_registered.tif	0,566585858585859
Scc1_EdU_Hoechst_220530_5517_WT_hemi_15h_G2_prophase_rep1+2_stlc-01-65.czi#02.tif_registered.tif	0,463747474747475
Scc1_EdU_Hoechst_220530_5517_WT_hemi_15h_G2_prophase_rep1+2_stlc-01-65.czi#02.tif_registered.tif	0,463747474747475
Scc1_EdU_Hoechst_220530_5517_WT_hemi_15h_G2_prophase_rep1+2_stlc-01-65.czi#02.tif_registered.tif	0,395454545454546
Scc1_EdU_Hoechst_220530_5517_WT_hemi_15h_G2_prophase_rep1+2_stlc-01-65.czi#02.tif_registered.tif	0,514343434343434
Scc1_EdU_Hoechst_220530_5517_WT_hemi_15h_G2_prophase_rep1+2_stlc-01-65.czi#02.tif_registered.tif	0,499909090909091
Scc1_EdU_Hoechst_220530_5517_WT_hemi_15h_G2_prophase_rep1+2_stlc-01-65.czi#02.tif_registered.tif	0,683636363636364
Scc1_EdU_Hoechst_220530_5517_WT_hemi_15h_G2_prophase_rep1+2_stlc-01-65.czi#02.tif_registered.tif	0,527272727272727
Scc1_EdU_Hoechst_220530_5517_WT_hemi_15h_G2_prophase_rep1+2_stlc-01-65.czi#02.tif_registered.tif	0,411777777777778
Scc1_EdU_Hoechst_220530_5517_WT_hemi_15h_G2_prophase_rep1+2_stlc-01-65.czi#02.tif_registered.tif	0,657242424242424
Scc1_EdU_Hoechst_220530_5517_WT_hemi_15h_G2_prophase_rep1+2_stlc-01-65.czi#02.tif_registered.tif	0,480909090909091
Scc1_EdU_Hoechst_220530_5517_WT_hemi_15h_G2_prophase_rep1+2_stlc-01-65.czi#02.tif_registered.tif	0,500808080808081
Scc1_EdU_Hoechst_220530_5517_WT_hemi_15h_G2_prophase_rep1+2_stlc-01-65.czi#04.tif_registered.tif	0,493666666666667
Scc1_EdU_Hoechst_220530_5517_WT_hemi_15h_G2_prophase_rep1+2_stlc-01-65.czi#04.tif_registered.tif	0,555555555555556
Scc1_EdU_Hoechst_220530_5517_WT_hemi_15h_G2_prophase_rep1+2_stlc-01-65.czi#04.tif_registered.tif	0,540454545454546
Scc1_EdU_Hoechst_220530_5517_WT_hemi_15h_G2_prophase_rep1+2_stlc-01-65.czi#04.tif_registered.tif	0,467393939393939
Scc1_EdU_Hoechst_220530_5517_WT_hemi_15h_G2_prophase_rep1+2_stlc-01-65.czi#04.tif_registered.tif	0,612424242424242
Scc1_EdU_Hoechst_220530_5517_WT_hemi_15h_G2_prophase_rep1+2_stlc-01-65.czi#21.tif_registered.tif	0,605474747474747
Scc1_EdU_Hoechst_220530_5517_WT_hemi_15h_G2_prophase_rep1+2_stlc-01-65.czi#21.tif_registered.tif	0,583424242424243
Scc1_EdU_Hoechst_220530_5517_WT_hemi_15h_G2_prophase_rep1+2_stlc-01-65.czi#21.tif_registered.tif	0,609151515151515
Scc1_EdU_Hoechst_220530_5517_WT_hemi_15h_G2_prophase_rep1+2_stlc-01-65.czi#21.tif_registered.tif	0,602545454545455
Scc1_EdU_Hoechst_220530_5517_WT_hemi_15h_G2_prophase_rep1+2_stlc-01-65.czi#21.tif_registered.tif	0,553636363636364
Scc1_EdU_Hoechst_220207_5389_WT_c1_rep2_prophase_axes_60min_stlc_hemi_zoom5-01-60.czi#1.tif_registered.tif	0,564
Scc1_EdU_Hoechst_220207_5389_WT_c1_rep2_prophase_axes_60min_stlc_hemi_zoom5-01-60.czi#1.tif_registered.tif	0,502121212121212
Scc1_EdU_Hoechst_220207_5389_WT_c1_rep2_prophase_axes_60min_stlc_hemi_zoom5-01-60.czi#1.tif_registered.tif	0,555454545454546
Scc1_EdU_Hoechst_220207_5389_WT_c1_rep2_prophase_axes_60min_stlc_hemi_zoom5-01-60.czi#1.tif_registered.tif	0,50789898989899
Scc1_EdU_Hoechst_220207_5389_WT_c1_rep2_prophase_axes_60min_stlc_hemi_zoom5-01-60.czi#1.tif_registered.tif	0,593121212121212
Scc1_EdU_Hoechst_220207_5389_WT_c1_rep2_prophase_axes_60min_stlc_hemi_zoom5-01-60.czi#1.tif_registered.tif	0,632363636363636
Scc1_EdU_Hoechst_220207_5389_WT_c1_rep2_prophase_axes_60min_stlc_hemi_zoom5-01-60.czi#1.tif_registered.tif	0,493666666666667
Scc1_EdU_Hoechst_220207_5389_WT_c1_rep2_prophase_axes_60min_stlc_hemi_zoom5-01-60.czi#1.tif_registered.tif	0,540666666666667
Scc1_EdU_Hoechst_220207_5389_WT_c1_rep2_prophase_axes_60min_stlc_hemi_zoom5-01-60.czi#1.tif_registered.tif	0,502121212121212
Scc1_EdU_Hoechst_220207_5389_WT_c1_rep2_prophase_axes_60min_stlc_hemi_zoom5-01-60.czi#1.tif_registered.tif	0,517
Scc1_EdU_Hoechst_220207_5389_WT_c1_rep2_prophase_axes_60min_stlc_hemi_zoom5-01-60.czi#3.tif_registered.tif	0,715636363636364
Scc1_EdU_Hoechst_220207_5389_WT_c1_rep2_prophase_axes_60min_stlc_hemi_zoom5-01-60.czi#3.tif_registered.tif	0,528818181818182
Scc1_EdU_Hoechst_220207_5389_WT_c1_rep2_prophase_axes_60min_stlc_hemi_zoom5-01-60.czi#3.tif_registered.tif	0,577090909090909
Scc1_EdU_Hoechst_220207_5389_WT_c1_rep2_prophase_axes_60min_stlc_hemi_zoom5-01-60.czi#3.tif_registered.tif	0,511212121212121
Scc1_EdU_Hoechst_220207_5389_WT_c1_rep2_prophase_axes_60min_stlc_hemi_zoom5-01-60.czi#4.tif_registered.tif	0,552050505050505
Scc1_EdU_Hoechst_220207_5389_WT_c1_rep2_prophase_axes_60min_stlc_hemi_zoom5-01-60.czi#4.tif_registered.tif	0,395454545454546
Scc1_EdU_Hoechst_220207_5389_WT_c1_rep2_prophase_axes_60min_stlc_hemi_zoom5-01-60.czi#4.tif_registered.tif	0,382272727272727
Scc1_EdU_Hoechst_220207_5389_WT_c1_rep2_prophase_axes_60min_stlc_hemi_zoom5-01-60.czi#4.tif_registered.tif	0,606363636363636
Scc1_EdU_Hoechst_220207_5389_WT_c1_rep2_prophase_axes_60min_stlc_hemi_zoom5-01-60.czi#4.tif_registered.tif	0,512969696969697
Scc1_EdU_Hoechst_220207_5389_WT_c1_rep2_prophase_axes_60min_stlc_hemi_zoom5-01-60.czi#5.tif_registered.tif	0,502121212121212
Scc1_EdU_Hoechst_220207_5389_WT_c1_rep2_prophase_axes_60min_stlc_hemi_zoom5-01-60.czi#5.tif_registered.tif	0,611
Scc1_EdU_Hoechst_220207_5389_WT_c1_rep2_prophase_axes_60min_stlc_hemi_zoom5-01-60.czi#5.tif_registered.tif	0,629393939393939
Scc1_EdU_Hoechst_220207_5389_WT_c1_rep2_prophase_axes_60min_stlc_hemi_zoom5-01-60.czi#5.tif_registered.tif	0,638969696969697
Scc1_EdU_Hoechst_220207_5389_WT_c1_rep2_prophase_axes_60min_stlc_hemi_zoom5-01-60.czi#5.tif_registered.tif	0,658464646464646
Scc1_EdU_Hoechst_220207_5389_WT_c1_rep2_prophase_axes_60min_stlc_hemi_zoom5-01-60.czi#5.tif_registered.tif	0,552333333333333
Scc1_EdU_Hoechst_220207_5389_WT_c1_rep2_prophase_axes_60min_stlc_hemi_zoom5-01-60.czi#5.tif_registered.tif	0,455757575757576
Scc1_EdU_Hoechst_220207_5389_WT_c1_rep2_prophase_axes_60min_stlc_hemi_zoom5-01-60.czi#5.tif_registered.tif	0,577090909090909
Scc1_EdU_Hoechst_220207_5389_WT_c1_rep2_prophase_axes_60min_stlc_hemi_zoom5-01-60.czi#5.tif_registered.tif	0,501333333333333
Scc1_EdU_Hoechst_220207_5389_WT_c1_rep2_prophase_axes_60min_stlc_hemi_zoom5-01-60.czi#5.tif_registered.tif	0,657242424242424
Scc1_EdU_Hoechst_220207_5389_WT_c2_rep1_prophase_axes_60min_stlc_hemi_zoom5-01-106.czi#4.tif_registered.tif	0,555454545454545
Scc1_EdU_Hoechst_220207_5389_WT_c2_rep1_prophase_axes_60min_stlc_hemi_zoom5-01-106.czi#4.tif_registered.tif	0,555454545454546
Scc1_EdU_Hoechst_220207_5389_WT_c2_rep1_prophase_axes_60min_stlc_hemi_zoom5-01-106.czi#4.tif_registered.tif	0,69030303030303
Scc1_EdU_Hoechst_220207_5389_WT_c2_rep1_prophase_axes_60min_stlc_hemi_zoom5-01-106.czi#4.tif_registered.tif	0,329212121212121
Scc1_EdU_Hoechst_220207_5389_WT_c2_rep1_prophase_axes_60min_stlc_hemi_zoom5-01-106.czi#4.tif_registered.tif	0,423575757575758
Scc1_EdU_Hoechst_220207_5389_WT_c2_rep1_prophase_axes_60min_stlc_hemi_zoom5-01-106.czi#4.tif_registered.tif	0,501333333333333
Scc1_EdU_Hoechst_220207_5389_WT_c2_rep1_prophase_axes_60min_stlc_hemi_zoom5-01-106.czi#4.tif_registered.tif	0,653818181818182
Scc1_EdU_Hoechst_220207_5389_WT_c2_rep1_prophase_axes_60min_stlc_hemi_zoom5-01-106.czi#4.tif_registered.tif	0,448787878787879
Scc1_EdU_Hoechst_220207_5389_WT_c2_rep1_prophase_axes_60min_stlc_hemi_zoom5-01-106.czi#4.tif_registered.tif	0,463747474747475
Scc1_EdU_Hoechst_220207_5389_WT_c2_rep1_prophase_axes_60min_stlc_hemi_zoom5-01-106.czi#4.tif_registered.tif	0,496606060606061
Scc1_EdU_Hoechst_220207_5389_WT_c2_rep1_prophase_axes_60min_stlc_hemi_zoom5-01-106.czi#4.tif_registered.tif	0,427272727272727
Scc1_EdU_Hoechst_220207_5389_WT_c2_rep1_prophase_axes_60min_stlc_hemi_zoom5-01-106.czi#1.tif_registered.tif	0,623282828282828
Scc1_EdU_Hoechst_220207_5389_WT_c2_rep1_prophase_axes_60min_stlc_hemi_zoom5-01-106.czi#1.tif_registered.tif	0,634666666666667
Scc1_EdU_Hoechst_220207_5389_WT_c2_rep1_prophase_axes_60min_stlc_hemi_zoom5-01-106.czi#1.tif_registered.tif	0,528606060606061
Scc1_EdU_Hoechst_220207_5389_WT_c2_rep1_prophase_axes_60min_stlc_hemi_zoom5-01-106.czi#1.tif_registered.tif	0,733090909090909
Scc1_EdU_Hoechst_220207_5389_WT_c2_rep1_prophase_axes_60min_stlc_hemi_zoom5-01-106.czi#1.tif_registered.tif	0,563010101010101
Scc1_EdU_Hoechst_220207_5389_WT_c1_rep1_prophase_smc4_axes_60min_stlc_hemi_zoom5-01-46.czi#1.tif_registered.tif	0,609292929292929
Scc1_EdU_Hoechst_220207_5389_WT_c1_rep1_prophase_smc4_axes_60min_stlc_hemi_zoom5-01-46.czi#1.tif_registered.tif	0,695464646464647
Scc1_EdU_Hoechst_220207_5389_WT_c1_rep1_prophase_smc4_axes_60min_stlc_hemi_zoom5-01-46.czi#1.tif_registered.tif	0,618121212121212
Scc1_EdU_Hoechst_220207_5389_WT_c1_rep1_prophase_smc4_axes_60min_stlc_hemi_zoom5-01-46.czi#2.tif_registered.tif	0,599040404040404
Scc1_EdU_Hoechst_220207_5389_WT_c1_rep1_prophase_smc4_axes_60min_stlc_hemi_zoom5-01-46.czi#2.tif_registered.tif	0,543181818181818
Scc1_EdU_Hoechst_220207_5389_WT_c1_rep1_prophase_smc4_axes_60min_stlc_hemi_zoom5-01-46.czi#4.tif_registered.tif	0,587626262626263
Scc1_EdU_Hoechst_220207_5389_WT_c1_rep1_prophase_smc4_axes_60min_stlc_hemi_zoom5-01-46.czi#4.tif_registered.tif	0,661141414141414
Scc1_EdU_Hoechst_220207_5389_WT_c1_rep1_prophase_smc4_axes_60min_stlc_hemi_zoom5-01-46.czi#4.tif_registered.tif	0,564
Scc1_EdU_Hoechst_220207_5389_WT_c1_rep1_prophase_smc4_axes_60min_stlc_hemi_zoom5-01-46.czi#4.tif_registered.tif	0,611
Scc1_EdU_Hoechst_220207_5389_WT_c1_rep1_prophase_smc4_axes_60min_stlc_hemi_zoom5-01-46.czi#4.tif_registered.tif	0,578242424242424
