# Supplementary material for: Cohesin‐mediated DNA loop extrusion resolves sister chromatids in G2 phase
Source: EMBO J. 2023 Jun 26;42(16):e113475. doi: 10.15252/embj.2023113475 (PMC10425840; doi:10.15252/embj.2023113475)
Supplement: Supplementary file 6 — Source Data for Figure 3 [file EMBJ-42-e113475-s005.zip › sd_figure3/panel_d/peak_to_peak_distance_wapl_dep_g2.csv]

	wapl dep g2
Scc1_EdU_Hoechst_220211_5389_2096_c1_rep1_wapl_dep_on_hemi_g2_zoom4_8-09-45.tif_registered.tif	0,394090909090909
Scc1_EdU_Hoechst_220211_5389_2096_c1_rep1_wapl_dep_on_hemi_g2_zoom4_8-09-45.tif_registered.tif	0,351919191919192
Scc1_EdU_Hoechst_220211_5389_2096_c1_rep1_wapl_dep_on_hemi_g2_zoom4_8-09-45.tif_registered.tif	0,327
Scc1_EdU_Hoechst_220211_5389_2096_c1_rep1_wapl_dep_on_hemi_g2_zoom4_8-09-45.tif_registered.tif	0,441515151515151
Scc1_EdU_Hoechst_220211_5389_2096_c1_rep1_wapl_dep_on_hemi_g2_zoom4_8-09-45.tif_registered.tif	0,351919191919192
Scc1_EdU_Hoechst_220211_5389_2096_c1_rep1_wapl_dep_on_hemi_g2_zoom4_8-09-45.tif_registered.tif	0,344070707070707
Scc1_EdU_Hoechst_220211_5389_2096_c1_rep2_wapl_dep_on_hemi_g2_zoom4_8-03-52.tif_registered.tif	0,411777777777778
Scc1_EdU_Hoechst_220211_5389_2096_c1_rep2_wapl_dep_on_hemi_g2_zoom4_8-03-52.tif_registered.tif	0,381979797979798
Scc1_EdU_Hoechst_220211_5389_2096_c1_rep2_wapl_dep_on_hemi_g2_zoom4_8-03-52.tif_registered.tif	0,319030303030303
Scc1_EdU_Hoechst_220211_5389_2096_c1_rep2_wapl_dep_on_hemi_g2_zoom4_8-03-52.tif_registered.tif	0,502121212121212
Scc1_EdU_Hoechst_220211_5389_2096_c1_rep2_wapl_dep_on_hemi_g2_zoom4_8-03-52.tif_registered.tif	0,342464646464646
Scc1_EdU_Hoechst_220211_5389_2096_c1_rep2_wapl_dep_on_hemi_g2_zoom4_8-03-52.tif_registered.tif	0,355636363636364
Scc1_EdU_Hoechst_220211_5389_2096_c1_rep2_wapl_dep_on_hemi_g2_zoom4_8-03-52.tif_registered.tif	0,473737373737374
Scc1_EdU_Hoechst_220211_5389_2096_c1_rep1_wapl_dep_on_hemi_g2_zoom4_8-06-40.czi #1.tif_registered.tif	0,428767676767677
Scc1_EdU_Hoechst_220211_5389_2096_c1_rep1_wapl_dep_on_hemi_g2_zoom4_8-06-40.czi #1.tif_registered.tif	0,330343434343434
Scc1_EdU_Hoechst_220211_5389_2096_c1_rep1_wapl_dep_on_hemi_g2_zoom4_8-06-40.czi #1.tif_registered.tif	0,311616161616162
Scc1_EdU_Hoechst_220211_5389_2096_c1_rep1_wapl_dep_on_hemi_g2_zoom4_8-06-40.czi #1.tif_registered.tif	0,400454545454545
Scc1_EdU_Hoechst_220211_5389_2096_c1_rep1_wapl_dep_on_hemi_g2_zoom4_8-06-40.czi #1.tif_registered.tif	0,328929292929293
Scc1_EdU_Hoechst_220211_5389_2096_c1_rep1_wapl_dep_on_hemi_g2_zoom4_8-06-40.czi #1.tif_registered.tif	0,375
Scc1_EdU_Hoechst_220211_5389_2096_c1_rep1_wapl_dep_on_hemi_g2_zoom4_8-06-40.czi #1.tif_registered.tif	0,413030303030303
Scc1_EdU_Hoechst_220211_5389_2096_c1_rep1_wapl_dep_on_hemi_g2_zoom4_8-06-40.czi #2.tif_registered.tif	0,327
Scc1_EdU_Hoechst_220211_5389_2096_c1_rep1_wapl_dep_on_hemi_g2_zoom4_8-06-40.czi #2.tif_registered.tif	0,338383838383838
Scc1_EdU_Hoechst_220211_5389_2096_c1_rep1_wapl_dep_on_hemi_g2_zoom4_8-06-40.czi #2.tif_registered.tif	0,320454545454545
Scc1_EdU_Hoechst_220211_5389_2096_c1_rep1_wapl_dep_on_hemi_g2_zoom4_8-06-40.czi #2.tif_registered.tif	0,410181818181818
Scc1_EdU_Hoechst_220211_5389_2096_c1_rep1_wapl_dep_on_hemi_g2_zoom4_8-06-40.czi #2.tif_registered.tif	0,413454545454546
Scc1_EdU_Hoechst_220211_5389_2096_c1_rep1_wapl_dep_on_hemi_g2_zoom4_8-06-40.czi #2.tif_registered.tif	0,448848484848485
Scc1_EdU_Hoechst_220211_5389_2096_c1_rep1_wapl_dep_on_hemi_g2_zoom4_8-06-40.czi #2.tif_registered.tif	0,286686868686869
Scc1_EdU_Hoechst_220211_5389_2096_c1_rep2_wapl_dep_on_hemi_g2_zoom4_8-13-58.czi #1.tif_registered.tif	0,500040404040404
Scc1_EdU_Hoechst_220211_5389_2096_c1_rep2_wapl_dep_on_hemi_g2_zoom4_8-13-58.czi #1.tif_registered.tif	0,498626262626263
Scc1_EdU_Hoechst_220211_5389_2096_c1_rep2_wapl_dep_on_hemi_g2_zoom4_8-13-58.czi #1.tif_registered.tif	0,382828282828283
Scc1_EdU_Hoechst_220211_5389_2096_c1_rep2_wapl_dep_on_hemi_g2_zoom4_8-13-58.czi #1.tif_registered.tif	0,417717171717172
Scc1_EdU_Hoechst_220211_5389_2096_c1_rep2_wapl_dep_on_hemi_g2_zoom4_8-13-58.czi #1.tif_registered.tif	0,461191919191919
Scc1_EdU_Hoechst_220211_5389_2096_c1_rep2_wapl_dep_on_hemi_g2_zoom4_8-13-58.czi #1.tif_registered.tif	0,379494949494949
Scc1_EdU_Hoechst_220211_5389_2096_c2_rep1_wapl_dep_on_hemi_g2_zoom4_8-02-63.czi #2.tif_registered.tif	0,286686868686869
Scc1_EdU_Hoechst_220211_5389_2096_c2_rep1_wapl_dep_on_hemi_g2_zoom4_8-02-63.czi #2.tif_registered.tif	0,434666666666667
Scc1_EdU_Hoechst_220211_5389_2096_c2_rep1_wapl_dep_on_hemi_g2_zoom4_8-02-63.czi #2.tif_registered.tif	0,316121212121212
Scc1_EdU_Hoechst_220211_5389_2096_c2_rep1_wapl_dep_on_hemi_g2_zoom4_8-02-63.czi #2.tif_registered.tif	0,395151515151515
Scc1_EdU_Hoechst_220211_5389_2096_c2_rep1_wapl_dep_on_hemi_g2_zoom4_8-02-63.czi #2.tif_registered.tif	0,388949494949495
Scc1_EdU_Hoechst_220211_5389_2096_c2_rep1_wapl_dep_on_hemi_g2_zoom4_8-02-63.czi #2.tif_registered.tif	0,320454545454545
Scc1_EdU_Hoechst_220211_5389_2096_c2_rep1_wapl_dep_on_hemi_g2_zoom4_8-02-63.czi #2.tif_registered.tif	0,351919191919192
Scc1_EdU_Hoechst_220211_5389_2096_c2_rep1_wapl_dep_on_hemi_g2_zoom4_8-02-63.czi #2.tif_registered.tif	0,413030303030303
Scc1_EdU_Hoechst_220211_5389_2096_c2_rep1_wapl_dep_on_hemi_g2_zoom4_8-02-63.czi #2.tif_registered.tif	0,360444444444444
Scc1_EdU_Hoechst_220211_5389_2096_c2_rep2_wapl_dep_on_hemi_g2_zoom4_8-05-74.czi #1.tif_registered.tif	0,327575757575758
Scc1_EdU_Hoechst_220211_5389_2096_c2_rep2_wapl_dep_on_hemi_g2_zoom4_8-05-74.czi #1.tif_registered.tif	0,475131313131313
Scc1_EdU_Hoechst_220211_5389_2096_c2_rep2_wapl_dep_on_hemi_g2_zoom4_8-05-74.czi #1.tif_registered.tif	0,461454545454545
Scc1_EdU_Hoechst_220211_5389_2096_c2_rep2_wapl_dep_on_hemi_g2_zoom4_8-05-74.czi #1.tif_registered.tif	0,464585858585859
Scc1_EdU_Hoechst_220211_5389_2096_c2_rep2_wapl_dep_on_hemi_g2_zoom4_8-05-74.czi #1.tif_registered.tif	0,442343434343434
Scc1_EdU_Hoechst_220211_5389_2096_c2_rep2_wapl_dep_on_hemi_g2_zoom4_8-05-74.czi #1.tif_registered.tif	0,40169696969697
Scc1_EdU_Hoechst_220211_5389_2096_c2_rep2_wapl_dep_on_hemi_g2_zoom4_8-05-74.czi #1.tif_registered.tif	0,360333333333333
Scc1_EdU_Hoechst_220211_5389_2096_c2_rep2_wapl_dep_on_hemi_g2_zoom4_8-05-74.czi #1.tif_registered.tif	0,436111111111111
Scc1_EdU_Hoechst_220211_5389_2096_c2_rep2_wapl_dep_on_hemi_g2_zoom4_8-05-74.czi #1.tif_registered.tif	0,517
Scc1_EdU_Hoechst_220211_5389_2096_c2_rep2_wapl_dep_on_hemi_g2_zoom4_8-05-74.czi #1.tif_registered.tif	0,505333333333333
Scc1_EdU_Hoechst_220211_5389_2096_c2_rep2_wapl_dep_on_hemi_g2_zoom4_8-05-74.czi #1.tif_registered.tif	0,423
Scc1_EdU_Hoechst_220211_5389_2096_c2_rep2_wapl_dep_on_hemi_g2_zoom4_8-05-74.czi #2.tif_registered.tif	0,311313131313131
Scc1_EdU_Hoechst_220211_5389_2096_c2_rep2_wapl_dep_on_hemi_g2_zoom4_8-05-74.czi #2.tif_registered.tif	0,686010101010101
Scc1_EdU_Hoechst_220211_5389_2096_c2_rep2_wapl_dep_on_hemi_g2_zoom4_8-05-74.czi #2.tif_registered.tif	0,327575757575758
Scc1_EdU_Hoechst_220211_5389_2096_c2_rep2_wapl_dep_on_hemi_g2_zoom4_8-09-77-78.tif_registered.tif	0,42020202020202
Scc1_EdU_Hoechst_220211_5389_2096_c2_rep2_wapl_dep_on_hemi_g2_zoom4_8-09-77-78.tif_registered.tif	0,430888888888889
Scc1_EdU_Hoechst_220211_5389_2096_c2_rep2_wapl_dep_on_hemi_g2_zoom4_8-09-77-78.tif_registered.tif	0,544686868686869
Scc1_EdU_Hoechst_220211_5389_2096_c2_rep2_wapl_dep_on_hemi_g2_zoom4_8-09-77-78.tif_registered.tif	0,540666666666667
Scc1_EdU_Hoechst_220211_5389_2096_c2_rep2_wapl_dep_on_hemi_g2_zoom4_8-09-77-78.tif_registered.tif	0,464585858585858
Scc1_EdU_Hoechst_220211_5389_2096_c2_rep2_wapl_dep_on_hemi_g2_zoom4_8-09-77-78.tif_registered.tif	0,470060606060606
Scc1_EdU_Hoechst_220405_2096_wapl_dep_rep1_hemi_stain_scc1_cycb1_zoom4_8-02-102.czi #2.tif_registered.tif	0,317181818181818
Scc1_EdU_Hoechst_220405_2096_wapl_dep_rep1_hemi_stain_scc1_cycb1_zoom4_8-02-102.czi #2.tif_registered.tif	0,397363636363636
Scc1_EdU_Hoechst_220405_2096_wapl_dep_rep1_hemi_stain_scc1_cycb1_zoom4_8-02-102.czi #2.tif_registered.tif	0,346090909090909
Scc1_EdU_Hoechst_220405_2096_wapl_dep_rep1_hemi_stain_scc1_cycb1_zoom4_8-02-102.czi #2.tif_registered.tif	0,399414141414141
Scc1_EdU_Hoechst_220405_2096_wapl_dep_rep1_hemi_stain_scc1_cycb1_zoom4_8-02-102.czi #2.tif_registered.tif	0,333333333333333
Scc1_EdU_Hoechst_220405_2096_wapl_dep_rep1_hemi_stain_scc1_cycb1_zoom4_8-02-102.czi #2.tif_registered.tif	0,355636363636364
Scc1_EdU_Hoechst_220405_2096_wapl_dep_rep1_hemi_stain_scc1_cycb1_zoom4_8-05-104.czi #2.tif_registered.tif	0,47510101010101
Scc1_EdU_Hoechst_220405_2096_wapl_dep_rep1_hemi_stain_scc1_cycb1_zoom4_8-05-104.czi #2.tif_registered.tif	0,569070707070707
Scc1_EdU_Hoechst_220405_2096_wapl_dep_rep1_hemi_stain_scc1_cycb1_zoom4_8-05-104.czi #2.tif_registered.tif	0,786181818181818
Scc1_EdU_Hoechst_220405_2096_wapl_dep_rep1_hemi_stain_scc1_cycb1_zoom4_8-05-104.czi #2.tif_registered.tif	0,598434343434343
Scc1_EdU_Hoechst_220405_2096_wapl_dep_rep2_hemi_stain_scc1_cycb1_zoom4_8-03-105.czi #1.tif_registered.tif	0,42379797979798
Scc1_EdU_Hoechst_220405_2096_wapl_dep_rep2_hemi_stain_scc1_cycb1_zoom4_8-03-105.czi #1.tif_registered.tif	0,398141414141414
Scc1_EdU_Hoechst_220405_2096_wapl_dep_rep2_hemi_stain_scc1_cycb1_zoom4_8-03-105.czi #1.tif_registered.tif	0,38640404040404
Scc1_EdU_Hoechst_220405_2096_wapl_dep_rep2_hemi_stain_scc1_cycb1_zoom4_8-03-105.czi #1.tif_registered.tif	0,333272727272727
Scc1_EdU_Hoechst_220405_2096_wapl_dep_rep2_hemi_stain_scc1_cycb1_zoom4_8-03-105.czi #1.tif_registered.tif	0,35030303030303
Scc1_EdU_Hoechst_220405_2096_wapl_dep_rep2_hemi_stain_scc1_cycb1_zoom4_8-03-105.czi #1.tif_registered.tif	0,416666666666667
Scc1_EdU_Hoechst_220405_2096_wapl_dep_rep2_hemi_stain_scc1_cycb1_zoom4_8-04-106.czi #1.tif_registered.tif	0,358909090909091
Scc1_EdU_Hoechst_220405_2096_wapl_dep_rep2_hemi_stain_scc1_cycb1_zoom4_8-04-106.czi #1.tif_registered.tif	0,387393939393939
Scc1_EdU_Hoechst_220405_2096_wapl_dep_rep2_hemi_stain_scc1_cycb1_zoom4_8-04-106.czi #1.tif_registered.tif	0,63569696969697
Scc1_EdU_Hoechst_220405_2096_wapl_dep_rep2_hemi_stain_scc1_cycb1_zoom4_8-05-108.czi #1.tif_registered.tif	0,464585858585859
Scc1_EdU_Hoechst_220405_2096_wapl_dep_rep2_hemi_stain_scc1_cycb1_zoom4_8-05-108.czi #1.tif_registered.tif	0,425979797979798
Scc1_EdU_Hoechst_220405_2096_wapl_dep_rep2_hemi_stain_scc1_cycb1_zoom4_8-05-108.czi #1.tif_registered.tif	0,418868686868687
Scc1_EdU_Hoechst_220405_2096_wapl_dep_rep2_hemi_stain_scc1_cycb1_zoom4_8-05-108.czi #1.tif_registered.tif	0,35030303030303
Scc1_EdU_Hoechst_220405_2096_wapl_dep_rep2_hemi_stain_scc1_cycb1_zoom4_8-05-108.czi #1.tif_registered.tif	0,416666666666667
Scc1_EdU_Hoechst_220405_2096_wapl_dep_rep2_hemi_stain_scc1_cycb1_zoom4_8-05-108.czi #1.tif_registered.tif	0,423
Scc1_EdU_Hoechst_220405_2096_wapl_dep_rep2_hemi_stain_scc1_cycb1_zoom4_8-05-108.czi #2.tif_registered.tif	0,373939393939394
Scc1_EdU_Hoechst_220405_2096_wapl_dep_rep2_hemi_stain_scc1_cycb1_zoom4_8-05-108.czi #2.tif_registered.tif	0,441616161616162
Scc1_EdU_Hoechst_220405_2096_wapl_dep_rep2_hemi_stain_scc1_cycb1_zoom4_8-05-108.czi #2.tif_registered.tif	0,484444444444445
Scc1_EdU_Hoechst_220405_2096_wapl_dep_rep2_hemi_stain_scc1_cycb1_zoom4_8-05-108.czi #2.tif_registered.tif	0,355636363636364
Scc1_EdU_Hoechst_220405_2096_wapl_dep_rep2_hemi_stain_scc1_cycb1_zoom4_8-05-108.czi #2.tif_registered.tif	0,421494949494949
Scc1_EdU_Hoechst_220405_2096_wapl_dep_rep2_hemi_stain_scc1_cycb1_zoom4_8-05-108.czi #2.tif_registered.tif	0,387555555555555
Scc1_EdU_Hoechst_220405_2096_wapl_dep_rep2_hemi_stain_scc1_cycb1_zoom4_8-05-108.czi #2.tif_registered.tif	0,327575757575758
Scc1_EdU_Hoechst_220405_2096_wapl_dep_rep2_hemi_stain_scc1_cycb1_zoom4_8-05-108.czi #2.tif_registered.tif	0,486111111111111
Scc1_EdU_Hoechst_220211_5389_2096_c1_rep1_wapl_dep_on_hemi_g2_zoom4_8-03-51.tif_registered.tif	0,371727272727273
Scc1_EdU_Hoechst_220211_5389_2096_c1_rep1_wapl_dep_on_hemi_g2_zoom4_8-03-51.tif_registered.tif	0,512646464646465
Scc1_EdU_Hoechst_220211_5389_2096_c1_rep1_wapl_dep_on_hemi_g2_zoom4_8-03-51.tif_registered.tif	0,382828282828283
Scc1_EdU_Hoechst_220211_5389_2096_c1_rep1_wapl_dep_on_hemi_g2_zoom4_8-03-51.tif_registered.tif	0,352444444444445
Scc1_EdU_Hoechst_220211_5389_2096_c1_rep1_wapl_dep_on_hemi_g2_zoom4_8-03-51.tif_registered.tif	0,425979797979798
Scc1_EdU_Hoechst_220211_5389_2096_c1_rep1_wapl_dep_on_hemi_g2_zoom4_8-03-51.tif_registered.tif	0,347222222222222
Scc1_EdU_Hoechst_220211_5389_2096_c1_rep1_wapl_dep_on_hemi_g2_zoom4_8-07-41-43.tif_registered.tif	0,356060606060606
Scc1_EdU_Hoechst_220211_5389_2096_c1_rep1_wapl_dep_on_hemi_g2_zoom4_8-07-41-43.tif_registered.tif	0,458333333333333
Scc1_EdU_Hoechst_220211_5389_2096_c1_rep1_wapl_dep_on_hemi_g2_zoom4_8-07-41-43.tif_registered.tif	0,425979797979798
Scc1_EdU_Hoechst_220211_5389_2096_c1_rep1_wapl_dep_on_hemi_g2_zoom4_8-07-41-43.tif_registered.tif	0,330424242424242
Scc1_EdU_Hoechst_220211_5389_2096_c1_rep1_wapl_dep_on_hemi_g2_zoom4_8-07-41-43.tif_registered.tif	0,359030303030303
Scc1_EdU_Hoechst_220211_5389_2096_c1_rep1_wapl_dep_on_hemi_g2_zoom4_8-07-41-43.tif_registered.tif	0,464585858585859
Scc1_EdU_Hoechst_220211_5389_2096_c1_rep1_wapl_dep_on_hemi_g2_zoom4_8-07-41-43.tif_registered.tif	0,438666666666666
Scc1_EdU_Hoechst_220211_5389_2096_c1_rep2_wapl_dep_on_hemi_g2_zoom4_8-09-55.tif_registered.tif	0,433828282828283
Scc1_EdU_Hoechst_220211_5389_2096_c1_rep2_wapl_dep_on_hemi_g2_zoom4_8-09-55.tif_registered.tif	0,398141414141414
