# Supplementary material for: Cohesin‐mediated DNA loop extrusion resolves sister chromatids in G2 phase
Source: EMBO J. 2023 Jun 26;42(16):e113475. doi: 10.15252/embj.2023113475 (PMC10425840; doi:10.15252/embj.2023113475)
Supplement: Supplementary file 6 — Source Data for Figure 3 [file EMBJ-42-e113475-s005.zip › sd_figure3/panel_d/peak_to_peak_distance_wapl_sor_dep_g2.csv]

	wapl sor dep g2
Scc1_EdU_Hoechst_220211_5389_2096_c1_rep2_wapl_sor_dep_on_hemi_g2_zoom4_8-03-37.czi #2.tif_registered.tif	0,846565656565657
Scc1_EdU_Hoechst_220211_5389_2096_c1_rep2_wapl_sor_dep_on_hemi_g2_zoom4_8-03-37.czi #2.tif_registered.tif	0,53559595959596
Scc1_EdU_Hoechst_220211_5389_2096_c1_rep2_wapl_sor_dep_on_hemi_g2_zoom4_8-03-37.czi #2.tif_registered.tif	1,03854545454545
Scc1_EdU_Hoechst_220211_5389_2096_c1_rep2_wapl_sor_dep_on_hemi_g2_zoom4_8-03-37.czi #2.tif_registered.tif	0,552050505050505
Scc1_EdU_Hoechst_220211_5389_2096_c1_rep2_wapl_sor_dep_on_hemi_g2_zoom4_8-03-37.czi #2.tif_registered.tif	0,686232323232323
Scc1_EdU_Hoechst_220211_5389_2096_c1_rep2_wapl_sor_dep_on_hemi_g2_zoom4_8-03-37.czi #5.tif_registered.tif	0,615272727272727
Scc1_EdU_Hoechst_220211_5389_2096_c1_rep2_wapl_sor_dep_on_hemi_g2_zoom4_8-03-37.czi #5.tif_registered.tif	0,526969696969697
Scc1_EdU_Hoechst_220211_5389_2096_c1_rep2_wapl_sor_dep_on_hemi_g2_zoom4_8-03-37.czi #5.tif_registered.tif	0,498484848484848
Scc1_EdU_Hoechst_220211_5389_2096_c1_rep2_wapl_sor_dep_on_hemi_g2_zoom4_8-03-37.czi #5.tif_registered.tif	0,512727272727273
Scc1_EdU_Hoechst_220211_5389_2096_c1_rep2_wapl_sor_dep_on_hemi_g2_zoom4_8-03-37.czi #5.tif_registered.tif	0,518858585858586
Scc1_EdU_Hoechst_220211_5389_2096_c1_rep2_wapl_sor_dep_on_hemi_g2_zoom4_8-03-37.czi #5.tif_registered.tif	0,786181818181818
Scc1_EdU_Hoechst_220211_5389_2096_c1_rep2_wapl_sor_dep_on_hemi_g2_zoom4_8-03-37.czi #5.tif_registered.tif	0,589818181818182
Scc1_EdU_Hoechst_220211_5389_2096_c1_rep2_wapl_sor_dep_on_hemi_g2_zoom4_8-03-37.czi #5.tif_registered.tif	0,564
Scc1_EdU_Hoechst_220211_5389_2096_c1_rep2_wapl_sor_dep_on_hemi_g2_zoom4_8-03-37.czi #5.tif_registered.tif	0,605474747474747
Scc1_EdU_Hoechst_220211_5389_2096_c1_rep2_wapl_sor_dep_on_hemi_g2_zoom4_8-03-37.czi #5.tif_registered.tif	0,589636363636364
Scc1_EdU_Hoechst_220211_5389_2096_c1_rep2_wapl_sor_dep_on_hemi_g2_zoom4_8-03-37.czi #5.tif_registered.tif	0,819191919191919
Scc1_EdU_Hoechst_220211_5389_2096_c1_rep2_wapl_sor_dep_on_hemi_g2_zoom4_8-03-37.czi #5.tif_registered.tif	0,649454545454545
Scc1_EdU_Hoechst_220211_5389_2096_c1_rep2_wapl_sor_dep_on_hemi_g2_zoom4_8-03-37.czi #5.tif_registered.tif	0,689090909090909
Scc1_EdU_Hoechst_220211_5389_2096_c1_rep2_wapl_sor_dep_on_hemi_g2_zoom4_8-03-37.czi #5.tif_registered.tif	0,643151515151515
Scc1_EdU_Hoechst_220211_5389_2096_c1_rep2_wapl_sor_dep_on_hemi_g2_zoom4_8-03-37.czi #6.tif_registered.tif	0,66949494949495
Scc1_EdU_Hoechst_220211_5389_2096_c1_rep2_wapl_sor_dep_on_hemi_g2_zoom4_8-03-37.czi #6.tif_registered.tif	0,773616161616162
Scc1_EdU_Hoechst_220211_5389_2096_c1_rep2_wapl_sor_dep_on_hemi_g2_zoom4_8-03-37.czi #6.tif_registered.tif	0,636020202020202
Scc1_EdU_Hoechst_220211_5389_2096_c1_rep2_wapl_sor_dep_on_hemi_g2_zoom4_8-03-37.czi #7.tif_registered.tif	0,478707070707071
Scc1_EdU_Hoechst_220211_5389_2096_c1_rep2_wapl_sor_dep_on_hemi_g2_zoom4_8-03-37.czi #7.tif_registered.tif	0,625
Scc1_EdU_Hoechst_220211_5389_2096_c1_rep2_wapl_sor_dep_on_hemi_g2_zoom4_8-03-37.czi #7.tif_registered.tif	0,720909090909091
Scc1_EdU_Hoechst_220211_5389_2096_c1_rep2_wapl_sor_dep_on_hemi_g2_zoom4_8-03-37.czi #7.tif_registered.tif	0,569222222222222
Scc1_EdU_Hoechst_220211_5389_2096_c1_rep2_wapl_sor_dep_on_hemi_g2_zoom4_8-03-37.czi #7.tif_registered.tif	0,496262626262626
Scc1_EdU_Hoechst_220211_5389_2096_c1_rep2_wapl_sor_dep_on_hemi_g2_zoom4_8-03-37.czi #7.tif_registered.tif	1,10410101010101
Scc1_EdU_Hoechst_220211_5389_2096_c1_rep2_wapl_sor_dep_on_hemi_g2_zoom4_8-03-37.czi #7.tif_registered.tif	0,636020202020202
Scc1_EdU_Hoechst_220211_5389_2096_c1_rep2_wapl_sor_dep_on_hemi_g2_zoom4_8-03-37.czi #7.tif_registered.tif	0,626666666666667
Scc1_EdU_Hoechst_220211_5389_2096_c1_rep2_wapl_sor_dep_on_hemi_g2_zoom4_8-03-37.czi #7.tif_registered.tif	0,626666666666667
Scc1_EdU_Hoechst_220211_5389_2096_c1_rep2_wapl_sor_dep_on_hemi_g2_zoom4_8-03-37.czi #7.tif_registered.tif	0,560707070707071
Scc1_EdU_Hoechst_220211_5389_2096_c1_rep2_wapl_sor_dep_on_hemi_g2_zoom4_8-03-37.czi #7.tif_registered.tif	0,560909090909091
Scc1_EdU_Hoechst_220211_5389_2096_c1_rep2_wapl_sor_dep_on_hemi_g2_zoom4_8-03-37.czi #8.tif_registered.tif	0,527878787878788
Scc1_EdU_Hoechst_220211_5389_2096_c1_rep2_wapl_sor_dep_on_hemi_g2_zoom4_8-03-37.czi #8.tif_registered.tif	0,444444444444444
Scc1_EdU_Hoechst_220211_5389_2096_c1_rep2_wapl_sor_dep_on_hemi_g2_zoom4_8-03-37.czi #8.tif_registered.tif	0,702969696969697
Scc1_EdU_Hoechst_220211_5389_2096_c1_rep2_wapl_sor_dep_on_hemi_g2_zoom4_8-03-37.czi #8.tif_registered.tif	0,780949494949495
Scc1_EdU_Hoechst_220211_5389_2096_c1_rep2_wapl_sor_dep_on_hemi_g2_zoom4_8-03-37.czi #8.tif_registered.tif	0,653818181818182
Scc1_EdU_Hoechst_220211_5389_2096_c1_rep2_wapl_sor_dep_on_hemi_g2_zoom4_8-03-37.czi #8.tif_registered.tif	0,783434343434343
Scc1_EdU_Hoechst_220211_5389_2096_c1_rep2_wapl_sor_dep_on_hemi_g2_zoom4_8-03-37.czi #8.tif_registered.tif	0,551272727272727
Scc1_EdU_Hoechst_220211_5389_2096_c1_rep2_wapl_sor_dep_on_hemi_g2_zoom4_8-03-37.czi #8.tif_registered.tif	0,538545454545455
Scc1_EdU_Hoechst_220211_5389_2096_c1_rep2_wapl_sor_dep_on_hemi_g2_zoom4_8-03-37.czi #8.tif_registered.tif	0,726464646464646
Scc1_EdU_Hoechst_220211_5389_2096_c1_rep2_wapl_sor_dep_on_hemi_g2_zoom4_8-03-37.czi #8.tif_registered.tif	0,714343434343434
Scc1_EdU_Hoechst_220211_5389_2096_c1_rep2_wapl_sor_dep_on_hemi_g2_zoom4_8-03-37.czi #8.tif_registered.tif	0,817272727272727
Scc1_EdU_Hoechst_220211_5389_2096_c1_rep2_wapl_sor_dep_on_hemi_g2_zoom4_8-03-37.czi #8.tif_registered.tif	0,66949494949495
Scc1_EdU_Hoechst_220211_5389_2096_c1_rep2_wapl_sor_dep_on_hemi_g2_zoom4_8-03-37.czi #8.tif_registered.tif	0,528666666666667
Scc1_EdU_Hoechst_220211_5389_2096_c1_rep2_wapl_sor_dep_on_hemi_g2_zoom4_8-03-37.czi #8.tif_registered.tif	0,518858585858586
Scc1_EdU_Hoechst_220211_5389_2096_c2_rep1_wapl_sor_dep_on_hemi_g2_zoom4_8-02-38.czi #3.tif_registered.tif	0,564
Scc1_EdU_Hoechst_220211_5389_2096_c2_rep1_wapl_sor_dep_on_hemi_g2_zoom4_8-02-38.czi #3.tif_registered.tif	0,592747474747475
Scc1_EdU_Hoechst_220211_5389_2096_c2_rep1_wapl_sor_dep_on_hemi_g2_zoom4_8-02-38.czi #3.tif_registered.tif	0,529818181818182
Scc1_EdU_Hoechst_220211_5389_2096_c2_rep1_wapl_sor_dep_on_hemi_g2_zoom4_8-02-38.czi #3.tif_registered.tif	0,740606060606061
Scc1_EdU_Hoechst_220211_5389_2096_c2_rep1_wapl_sor_dep_on_hemi_g2_zoom4_8-02-38.czi #3.tif_registered.tif	0,750343434343434
Scc1_EdU_Hoechst_220211_5389_2096_c2_rep1_wapl_sor_dep_on_hemi_g2_zoom4_8-02-38.czi #3.tif_registered.tif	0,929171717171717
Scc1_EdU_Hoechst_220211_5389_2096_c2_rep1_wapl_sor_dep_on_hemi_g2_zoom4_8-02-38.czi #3.tif_registered.tif	0,803272727272727
Scc1_EdU_Hoechst_220211_5389_2096_c2_rep1_wapl_sor_dep_on_hemi_g2_zoom4_8-02-38.czi #3.tif_registered.tif	0,881111111111111
Scc1_EdU_Hoechst_220211_5389_2096_c2_rep1_wapl_sor_dep_on_hemi_g2_zoom4_8-02-38.czi #3.tif_registered.tif	0,861777777777778
Scc1_EdU_Hoechst_220211_5389_2096_c2_rep1_wapl_sor_dep_on_hemi_g2_zoom4_8-02-38.czi #1.tif_registered.tif	0,686232323232323
Scc1_EdU_Hoechst_220211_5389_2096_c2_rep1_wapl_sor_dep_on_hemi_g2_zoom4_8-02-38.czi #1.tif_registered.tif	0,636020202020202
Scc1_EdU_Hoechst_220211_5389_2096_c2_rep1_wapl_sor_dep_on_hemi_g2_zoom4_8-02-38.czi #1.tif_registered.tif	0,622585858585859
Scc1_EdU_Hoechst_220211_5389_2096_c2_rep1_wapl_sor_dep_on_hemi_g2_zoom4_8-02-38.czi #1.tif_registered.tif	0,551272727272727
Scc1_EdU_Hoechst_220211_5389_2096_c2_rep1_wapl_sor_dep_on_hemi_g2_zoom4_8-02-38.czi #1.tif_registered.tif	0,496262626262626
Scc1_EdU_Hoechst_220211_5389_2096_c2_rep1_wapl_sor_dep_on_hemi_g2_zoom4_8-02-38.czi #1.tif_registered.tif	0,656818181818182
Scc1_EdU_Hoechst_220211_5389_2096_c2_rep1_wapl_sor_dep_on_hemi_g2_zoom4_8-02-38.czi #1.tif_registered.tif	0,643262626262626
Scc1_EdU_Hoechst_220211_5389_2096_c2_rep1_wapl_sor_dep_on_hemi_g2_zoom4_8-02-38.czi #1.tif_registered.tif	0,566585858585859
Scc1_EdU_Hoechst_220211_5389_2096_c2_rep1_wapl_sor_dep_on_hemi_g2_zoom4_8-02-38.czi #1.tif_registered.tif	0,788525252525253
Scc1_EdU_Hoechst_220211_5389_2096_c2_rep1_wapl_sor_dep_on_hemi_g2_zoom4_8-02-38.czi #1.tif_registered.tif	0,612424242424243
Scc1_EdU_Hoechst_220211_5389_2096_c2_rep1_wapl_sor_dep_on_hemi_g2_zoom4_8-02-38.czi #1.tif_registered.tif	0,490020202020202
Scc1_EdU_Hoechst_220211_5389_2096_c2_rep1_wapl_sor_dep_on_hemi_g2_zoom4_8-02-38.czi #1.tif_registered.tif	0,585808080808081
Scc1_EdU_Hoechst_220211_5389_2096_c2_rep1_wapl_sor_dep_on_hemi_g2_zoom4_8-02-38.czi #2.tif_registered.tif	0,437878787878788
Scc1_EdU_Hoechst_220211_5389_2096_c2_rep1_wapl_sor_dep_on_hemi_g2_zoom4_8-02-38.czi #2.tif_registered.tif	0,438666666666666
Scc1_EdU_Hoechst_220211_5389_2096_c2_rep1_wapl_sor_dep_on_hemi_g2_zoom4_8-02-38.czi #2.tif_registered.tif	0,474707070707071
Scc1_EdU_Hoechst_220211_5389_2096_c2_rep1_wapl_sor_dep_on_hemi_g2_zoom4_8-02-38.czi #2.tif_registered.tif	0,576727272727273
Scc1_EdU_Hoechst_220211_5389_2096_c2_rep1_wapl_sor_dep_on_hemi_g2_zoom4_8-02-38.czi #2.tif_registered.tif	0,759121212121212
Scc1_EdU_Hoechst_220211_5389_2096_c2_rep1_wapl_sor_dep_on_hemi_g2_zoom4_8-02-38.czi #2.tif_registered.tif	0,694515151515151
Scc1_EdU_Hoechst_220211_5389_2096_c2_rep1_wapl_sor_dep_on_hemi_g2_zoom4_8-02-38.czi #2.tif_registered.tif	0,797575757575757
Scc1_EdU_Hoechst_220211_5389_2096_c2_rep1_wapl_sor_dep_on_hemi_g2_zoom4_8-02-38.czi #2.tif_registered.tif	0,467070707070707
Scc1_EdU_Hoechst_220211_5389_2096_c2_rep1_wapl_sor_dep_on_hemi_g2_zoom4_8-02-38.czi #2.tif_registered.tif	0,754747474747475
Scc1_EdU_Hoechst_220211_5389_2096_c2_rep1_wapl_sor_dep_on_hemi_g2_zoom4_8-02-38.czi #5.tif_registered.tif	0,55350505050505
Scc1_EdU_Hoechst_220211_5389_2096_c2_rep1_wapl_sor_dep_on_hemi_g2_zoom4_8-02-38.czi #5.tif_registered.tif	0,484242424242424
Scc1_EdU_Hoechst_220211_5389_2096_c2_rep1_wapl_sor_dep_on_hemi_g2_zoom4_8-02-38.czi #5.tif_registered.tif	0,622585858585859
Scc1_EdU_Hoechst_220211_5389_2096_c2_rep1_wapl_sor_dep_on_hemi_g2_zoom4_8-02-38.czi #5.tif_registered.tif	0,897373737373737
Scc1_EdU_Hoechst_220211_5389_2096_c2_rep1_wapl_sor_dep_on_hemi_g2_zoom4_8-02-38.czi #5.tif_registered.tif	0,610555555555556
Scc1_EdU_Hoechst_220211_5389_2096_c2_rep1_wapl_sor_dep_on_hemi_g2_zoom4_8-02-38.czi #5.tif_registered.tif	0,488444444444444
Scc1_EdU_Hoechst_220211_5389_2096_c2_rep1_wapl_sor_dep_on_hemi_g2_zoom4_8-02-38.czi #5.tif_registered.tif	0,641090909090909
Scc1_EdU_Hoechst_220211_5389_2096_c2_rep1_wapl_sor_dep_on_hemi_g2_zoom4_8-03-39.czi #1.tif_registered.tif	0,528323232323232
Scc1_EdU_Hoechst_220211_5389_2096_c2_rep1_wapl_sor_dep_on_hemi_g2_zoom4_8-03-39.czi #1.tif_registered.tif	0,724676767676768
Scc1_EdU_Hoechst_220211_5389_2096_c2_rep1_wapl_sor_dep_on_hemi_g2_zoom4_8-03-39.czi #1.tif_registered.tif	0,555555555555556
Scc1_EdU_Hoechst_220211_5389_2096_c2_rep1_wapl_sor_dep_on_hemi_g2_zoom4_8-03-39.czi #1.tif_registered.tif	0,680333333333333
Scc1_EdU_Hoechst_220211_5389_2096_c2_rep1_wapl_sor_dep_on_hemi_g2_zoom4_8-03-39.czi #1.tif_registered.tif	0,60620202020202
Scc1_EdU_Hoechst_220211_5389_2096_c2_rep1_wapl_sor_dep_on_hemi_g2_zoom4_8-03-39.czi #1.tif_registered.tif	0,929545454545454
Scc1_EdU_Hoechst_220211_5389_2096_c2_rep1_wapl_sor_dep_on_hemi_g2_zoom4_8-03-39.czi #2.tif_registered.tif	0,671979797979798
Scc1_EdU_Hoechst_220211_5389_2096_c2_rep1_wapl_sor_dep_on_hemi_g2_zoom4_8-03-39.czi #2.tif_registered.tif	0,423282828282828
Scc1_EdU_Hoechst_220211_5389_2096_c2_rep1_wapl_sor_dep_on_hemi_g2_zoom4_8-03-39.czi #2.tif_registered.tif	1,40464646464646
Scc1_EdU_Hoechst_220211_5389_2096_c2_rep1_wapl_sor_dep_on_hemi_g2_zoom4_8-03-39.czi #2.tif_registered.tif	0,826989898989899
Scc1_EdU_Hoechst_220211_5389_2096_c2_rep1_wapl_sor_dep_on_hemi_g2_zoom4_8-03-39.czi #2.tif_registered.tif	0,66040404040404
Scc1_EdU_Hoechst_220211_5389_2096_c2_rep1_wapl_sor_dep_on_hemi_g2_zoom4_8-03-39.czi #2.tif_registered.tif	0,592747474747475
Scc1_EdU_Hoechst_220211_5389_2096_c2_rep1_wapl_sor_dep_on_hemi_g2_zoom4_8-03-39.czi #2.tif_registered.tif	0,585808080808081
Scc1_EdU_Hoechst_220211_5389_2096_c2_rep1_wapl_sor_dep_on_hemi_g2_zoom4_8-03-39.czi #2.tif_registered.tif	1,18021212121212
Scc1_EdU_Hoechst_220211_5389_2096_c2_rep1_wapl_sor_dep_on_hemi_g2_zoom4_8-03-39.czi #2.tif_registered.tif	0,536939393939394
Scc1_EdU_Hoechst_220211_5389_2096_c2_rep1_wapl_sor_dep_on_hemi_g2_zoom4_8-03-39.czi #2.tif_registered.tif	0,72979797979798
Scc1_EdU_Hoechst_220211_5389_2096_c2_rep1_wapl_sor_dep_on_hemi_g2_zoom4_8-03-39.czi #2.tif_registered.tif	0,747979797979798
Scc1_EdU_Hoechst_220211_5389_2096_c2_rep1_wapl_sor_dep_on_hemi_g2_zoom4_8-03-39.czi #2.tif_registered.tif	0,763848484848485
Scc1_EdU_Hoechst_220211_5389_2096_c2_rep1_wapl_sor_dep_on_hemi_g2_zoom4_8-03-39.czi #2.tif_registered.tif	0,474707070707071
Scc1_EdU_Hoechst_220211_5389_2096_c2_rep1_wapl_sor_dep_on_hemi_g2_zoom4_8-03-39.czi #2.tif_registered.tif	0,754747474747475
Scc1_EdU_Hoechst_220211_5389_2096_c2_rep1_wapl_sor_dep_on_hemi_g2_zoom4_8-03-39.czi #2.tif_registered.tif	0,786656565656566
Scc1_EdU_Hoechst_220211_5389_2096_c2_rep1_wapl_sor_dep_on_hemi_g2_zoom4_8-05-40.czi #2.tif_registered.tif	0,583424242424243
Scc1_EdU_Hoechst_220211_5389_2096_c2_rep1_wapl_sor_dep_on_hemi_g2_zoom4_8-05-40.czi #2.tif_registered.tif	0,487272727272727
Scc1_EdU_Hoechst_220211_5389_2096_c2_rep1_wapl_sor_dep_on_hemi_g2_zoom4_8-05-40.czi #2.tif_registered.tif	0,70440404040404
Scc1_EdU_Hoechst_220211_5389_2096_c2_rep1_wapl_sor_dep_on_hemi_g2_zoom4_8-05-40.czi #2.tif_registered.tif	0,602454545454545
Scc1_EdU_Hoechst_220211_5389_2096_c2_rep2_wapl_sor_dep_on_hemi_g2_zoom4_8-06-44.czi #1.tif_registered.tif	0,463747474747475
Scc1_EdU_Hoechst_220211_5389_2096_c2_rep2_wapl_sor_dep_on_hemi_g2_zoom4_8-06-44.czi #1.tif_registered.tif	0,656818181818182
Scc1_EdU_Hoechst_220211_5389_2096_c2_rep2_wapl_sor_dep_on_hemi_g2_zoom4_8-06-44.czi #1.tif_registered.tif	0,801363636363636
Scc1_EdU_Hoechst_220405_2096_wapl_sor_dep_rep1_hemi_stain_scc1_cycb1_zoom4_8-02-109.czi #1.tif_registered.tif	0,814666666666667
Scc1_EdU_Hoechst_220405_2096_wapl_sor_dep_rep1_hemi_stain_scc1_cycb1_zoom4_8-02-109.czi #1.tif_registered.tif	0,79030303030303
Scc1_EdU_Hoechst_220405_2096_wapl_sor_dep_rep1_hemi_stain_scc1_cycb1_zoom4_8-02-109.czi #1.tif_registered.tif	0,528666666666667
Scc1_EdU_Hoechst_220405_2096_wapl_sor_dep_rep1_hemi_stain_scc1_cycb1_zoom4_8-02-109.czi #1.tif_registered.tif	0,500808080808081
Scc1_EdU_Hoechst_220405_2096_wapl_sor_dep_rep1_hemi_stain_scc1_cycb1_zoom4_8-02-109.czi #1.tif_registered.tif	0,56969696969697
Scc1_EdU_Hoechst_220405_2096_wapl_sor_dep_rep1_hemi_stain_scc1_cycb1_zoom4_8-02-109.czi #1.tif_registered.tif	0,643151515151515
Scc1_EdU_Hoechst_220405_2096_wapl_sor_dep_rep1_hemi_stain_scc1_cycb1_zoom4_8-02-109.czi #1.tif_registered.tif	0,518858585858586
Scc1_EdU_Hoechst_220405_2096_wapl_sor_dep_rep1_hemi_stain_scc1_cycb1_zoom4_8-02-109.czi #1.tif_registered.tif	0,611111111111111
Scc1_EdU_Hoechst_220405_2096_wapl_sor_dep_rep1_hemi_stain_scc1_cycb1_zoom4_8-02-109.czi #1.tif_registered.tif	0,508626262626263
Scc1_EdU_Hoechst_220405_2096_wapl_sor_dep_rep1_hemi_stain_scc1_cycb1_zoom4_8-03-110.czi #1.tif_registered.tif	0,342464646464646
Scc1_EdU_Hoechst_220405_2096_wapl_sor_dep_rep1_hemi_stain_scc1_cycb1_zoom4_8-03-110.czi #1.tif_registered.tif	0,801010101010101
Scc1_EdU_Hoechst_220405_2096_wapl_sor_dep_rep1_hemi_stain_scc1_cycb1_zoom4_8-03-110.czi #1.tif_registered.tif	0,658222222222222
Scc1_EdU_Hoechst_220405_2096_wapl_sor_dep_rep1_hemi_stain_scc1_cycb1_zoom4_8-03-110.czi #1.tif_registered.tif	0,673777777777778
Scc1_EdU_Hoechst_220405_2096_wapl_sor_dep_rep2_hemi_stain_scc1_cycb1_zoom4_8-02-115czi #2.tif_registered.tif	0,702969696969697
Scc1_EdU_Hoechst_220405_2096_wapl_sor_dep_rep2_hemi_stain_scc1_cycb1_zoom4_8-02-115czi #2.tif_registered.tif	0,649454545454546
Scc1_EdU_Hoechst_220405_2096_wapl_sor_dep_rep2_hemi_stain_scc1_cycb1_zoom4_8-02-115czi #2.tif_registered.tif	0,652757575757576
Scc1_EdU_Hoechst_220405_2096_wapl_sor_dep_rep2_hemi_stain_scc1_cycb1_zoom4_8-02-115czi #2.tif_registered.tif	0,769090909090909
Scc1_EdU_Hoechst_220405_2096_wapl_sor_dep_rep2_hemi_stain_scc1_cycb1_zoom4_8-03-116.czi #2.tif_registered.tif	0,459393939393939
Scc1_EdU_Hoechst_220405_2096_wapl_sor_dep_rep2_hemi_stain_scc1_cycb1_zoom4_8-03-116.czi #2.tif_registered.tif	0,640909090909091
Scc1_EdU_Hoechst_220405_2096_wapl_sor_dep_rep2_hemi_stain_scc1_cycb1_zoom4_8-03-116.czi #2.tif_registered.tif	0,38640404040404
Scc1_EdU_Hoechst_220405_2096_wapl_sor_dep_rep2_hemi_stain_scc1_cycb1_zoom4_8-05-117.tif_registered.tif	0,459535353535354
Scc1_EdU_Hoechst_220405_2096_wapl_sor_dep_rep2_hemi_stain_scc1_cycb1_zoom4_8-05-117.tif_registered.tif	0,60589898989899
Scc1_EdU_Hoechst_220405_2096_wapl_sor_dep_rep2_hemi_stain_scc1_cycb1_zoom4_8-05-117.tif_registered.tif	0,595555555555556
Scc1_EdU_Hoechst_220405_2096_wapl_sor_dep_rep2_hemi_stain_scc1_cycb1_zoom4_8-05-117.tif_registered.tif	0,46989898989899
Scc1_EdU_Hoechst_220405_2096_wapl_sor_dep_rep2_hemi_stain_scc1_cycb1_zoom4_8-05-117.tif_registered.tif	0,636161616161616
Scc1_EdU_Hoechst_220405_2096_wapl_sor_dep_rep2_hemi_stain_scc1_cycb1_zoom4_8-05-117.tif_registered.tif	0,514343434343434
