# Supplementary material for: Cohesin‐mediated DNA loop extrusion resolves sister chromatids in G2 phase
Source: EMBO J. 2023 Jun 26;42(16):e113475. doi: 10.15252/embj.2023113475 (PMC10425840; doi:10.15252/embj.2023113475)
Supplement: Supplementary file 6 — Source Data for Figure 3 [file EMBJ-42-e113475-s005.zip › sd_figure3/panel_d/README_fig3d.txt]

Quantification of the peak-to-peak distance between sister chromatids for wild type late prophase, WAPL depleted G2, and WAPL/Sororin depleted G2 cells, as in Fig. 3d of Batty et, al, 2023.

CSV file provided for each condition, with the cell name and the peak-to-peak distance for each measurement.

Final CSV file provided with the distances for each condition, without the cell information (plotted in the figure).
