# Supplementary material for: Cohesin‐mediated DNA loop extrusion resolves sister chromatids in G2 phase
Source: EMBO J. 2023 Jun 26;42(16):e113475. doi: 10.15252/embj.2023113475 (PMC10425840; doi:10.15252/embj.2023113475)
Supplement: Supplementary file 6 — Source Data for Figure 3 [file EMBJ-42-e113475-s005.zip › sd_figure3/panel_e/radial_displacement_all.csv]

late_prophase	wapl_dep_g2	wapl_sor_dep_g2
-0,116767676767677	0,0875757575757575	0,175151515151515
-0,0284848484848485	0,257171717171717	0,0167373737373737
-0,017090909090909	0,242222222222222	-0,0384646464646464
0,0153131313131312	0,256363636363636	0,0356161616161615
-0,113939393939394	0,162424242424242	0,0502121212121212
-0,0897272727272727	0,119676767676768	-0,0854545454545454
-0,0363333333333333	0,193777777777778	0,0712121212121211
-0,0395454545454545	0,197575757575758	0,0142424242424241
-0,166636363636364	0,216484848484848	0,0128181818181818
-0,027070707070707	0,167373737373737	-0,0167373737373737
0,0833333333333333	0,0658585858585858	0
0,0498585858585858	0,158060606060606	0,0491515151515151
0,0227878787878788	0,23010101010101	-0,0626666666666666
0,0384545454545454	0,336888888888889	0,0356161616161616
0,108282828282828	0,0722626262626262	-0,0128181818181818
-0,104717171717172	0,149575757575758	0,196606060606061
-0,14959595959596	0,293666666666667	-0,0170909090909091
-0,119636363636364	0,152717171717172	0,0306262626262626
0,0103232323232323	0,111111111111111	0,0918787878787879
0,0441616161616161	0,113939393939394	0
-0,0694444444444444	0,145333333333333	0,0566060606060606
0	0,23010101010101	0,150636363636364
0,0939999999999999	0,205090909090909	-0,0897575757575757
-0,0377575757575757	0,170909090909091	-0,0833333333333333
0,0153131313131312	0,183757575757576	-0,08010101010101
-0,0284848484848485	0,395414141414141	0,0484444444444444
-0,0544848484848484	0,0997171717171717	0
-0,0406060606060605	0,346181818181818	-0,0178080808080808
-0,0242222222222222	0,21369696969697	0,0334747474747474
0,0484444444444444	0,290949494949495	0,0626666666666666
0,160666666666667	0,290585858585859	0,056969696969697
0,0448787878787879	0,224363636363636	0
-0,0306262626262625	0,175151515151515	0,0872525252525252
-0,0459393939393939	0,0997171717171717	0,0541414141414141
-0,0117575757575758	0,263434343434343	0,0972222222222222
0,0416666666666666	0,158060606060606	-0,100424242424242
-0,0769090909090909	0,223919191919192	0,163454545454545
0,0694444444444444	0,284232323232323	0,108969696969697
-0,0416666666666666	0	-0,0587575757575757
-0,0797575757575758	0,0812121212121211	0,0765656565656565
-0,0658585858585859	0,299090909090909	-0,0598383838383839
0,106818181818182	0,229373737373737	0,0181616161616161
-0,0961616161616161	0,284848484848485	-0,021010101010101
-0,0306262626262626	0,163838383838384	0,0181616161616161
0,0348888888888889	0,136727272727273	0
0,219333333333333	0,128161616161616	-0,048060606060606
-0,0391717171717171	0,173090909090909	-0,0669494949494949
-0,144181818181818	0,26779797979798	0,047
0,0174444444444444	0,0783333333333333	0
-0,144181818181818	0,191888888888889	0
-0,0299191919191919	0,313333333333333	-0,170909090909091
-0,0612525252525252	0,22969696969697	-0,0612525252525252
-0,136727272727273	0,125333333333333	0,032040404040404
-0,100424242424242	0,135353535353535	0,188
0	0,262727272727273	0,032040404040404
0,0160303030303029	0,284848484848485	0,0979292929292929
0,0740606060606061	0,168080808080808	0,0167373737373738
0,027070707070707	0,195858585858586	0,0502121212121212
-0,112212121212121	0,304383838383838	-0,0327676767676767
-0,0299191919191919	0,262141414141414	-0,0459393939393939
0,094060606060606	0,192242424242424	0
-0,102242424242424	0,215444444444444	0,0583838383838383
-0,0876363636363636	0,199707070707071	-0,0149595959595959
0,146060606060606	0,166636363636363	-0,0459393939393939
-0,0669494949494949	0,153818181818182	0,0192323232323231
-0,0961212121212121	0,152717171717172	0,056969696969697
0,0512727272727273	0,138888888888889	-0,0153131313131312
0	0,131717171717172	0
-0,0448787878787878	0,14459595959596	0,0145959595959596
-0,0544848484848484	0,234323232323232	0,0313333333333333
0,0655353535353535	0,410181818181818	-0,0153131313131312
-0,172333333333333	0,0729797979797979	0,032040404040404
-0,104717171717172	0,249292929292929	0,0925757575757575
-0,191888888888889	0,245010101010101	0,0534242424242424
-0,0341818181818182	0,149575757575758	0,0427272727272727
0	0,115363636363636	0,0729797979797979
0,0167373737373738	0,218939393939394	0,0377373737373737
-0,0683636363636363	0,166666666666667	-0,14959595959596
-0,168444444444444	0,192272727272727	0,0284848484848485
0,0406060606060606	0,19369696969697	0,0983030303030303
-0,0765656565656565	0,137111111111111	-0,0448686868686868
0	0,192242424242424	-0,0174444444444444
-0,164555555555556	0,0983030303030303	-0,0872222222222222
-0,118636363636364	0,254313131313131	0,0356161616161616
0,0676767676767676	0,175151515151515	-0,0188686868686868
-0,115363636363636	0,222222222222222	-0,0587575757575757
0,102545454545454	0,156666666666667	0,111111111111111
-0,0395454545454545	0,274222222222222	0,0348888888888889
-0,0242222222222222	0,132484848484848	0,0491515151515151
0,144272727272727	0,157444444444444	0,0619696969696969
-0,064121212121212	0,158060606060606	0
-0,0135353535353535	0,0658585858585859	-0,175151515151515
-0,0598383838383838	0,242222222222222	0,247878787878788
0,0138888888888889	0,156666666666667	0,0769292929292928
0,0395454545454545	0,194444444444444	0,0566060606060605
-0,0876363636363636	0,115363636363636	0,048060606060606
-0,0427272727272727	0,144181818181818	0,13389898989899
-0,0712323232323232	0,214383838383838	-0,138848484848485
0	0,0480606060606061	-0,0925757575757575
-0,0801515151515151	0,180222222222222	0
0,0334747474747475	0,180555555555555	0,0149595959595959
-0,0395454545454545	0,185151515151515	0
0,0313333333333333	0,166666666666667	-0,0765656565656566
-0,0334747474747475	0,212989898989899	-0,0566060606060605
-0,0555454545454545	0,0797575757575758	-0,0836868686868686
-0,0655353535353535	-0,0149595959595959	0,119676767676768
-0,048090909090909	0,08010101010101	-0,0406060606060605
0,0512727272727273	0,188	0,0459393939393939
-0,164555555555556	0,269272727272727	0,0256363636363636
-0,0655353535353535	0,245010101010101	-0,0598383838383838
-0,0669494949494948		0,0291919191919192
-0,0626666666666666		0,142464646464646
0		0,0370303030303029
0		0,0526868686868686
0,0641212121212121		0,0640808080808081
-0,073030303030303		0,0541414141414141
-0,195888888888889		0
-0,118636363636364		0,0765656565656565
-0,118636363636364		0,0502121212121212
0,0395454545454545		0,0416666666666666
-0,064121212121212		0,0299191919191919
-0,0334747474747474		-0,0131717171717171
0,0156666666666666		0,0640808080808081
-0,121818181818182		0,0747979797979798
-0,0819191919191919		-0,0459393939393939
0,0612525252525252		0,0502121212121212
-0,13389898989899		0
-0,0427272727272727		-0,0167373737373737
0		0,0512727272727272
-0,109666666666667		-0,0765656565656565
-0,048090909090909		0,128181818181818
-0,0284848484848484		-0,0249292929292929
-0,0185151515151514		0,0854949494949495
0,0947474747474747		0,105373737373737
-0,0823030303030302		0,0406060606060605
-0,116848484848485		-0,0234949494949494
-0,094		-0,0135353535353535
-0,0181616161616161		-0,027070707070707
-0,14959595959596
-0,134636363636364
-0,102242424242424
-0,0569696969696968
-0,0534242424242423
0,0192323232323232
-0,0755151515151515
0,157090909090909
-0,0363232323232323
0,021010101010101
0,0224343434343434
-0,0398787878787878
0
0
-0,117525252525252
0,0683939393939394
-0,0683636363636364
0,0185151515151514
-0,0598181818181817
