# Supplementary material for: Cohesin‐mediated DNA loop extrusion resolves sister chromatids in G2 phase
Source: EMBO J. 2023 Jun 26;42(16):e113475. doi: 10.15252/embj.2023113475 (PMC10425840; doi:10.15252/embj.2023113475)
Supplement: Supplementary file 6 — Source Data for Figure 3 [file EMBJ-42-e113475-s005.zip › sd_figure3/panel_e/radial_displacement_late_prophase.csv]

	late_prophase
WT late prophase	-0,116767676767677
WT late prophase	-0,0284848484848485
WT late prophase	-0,017090909090909
WT late prophase	0,0153131313131312
WT late prophase	-0,113939393939394
WT late prophase	-0,0897272727272727
WT late prophase	-0,0363333333333333
WT late prophase	-0,0395454545454545
WT late prophase	-0,166636363636364
WT late prophase	-0,027070707070707
WT late prophase	0,0833333333333333
WT late prophase	0,0498585858585858
WT late prophase	0,0227878787878788
WT late prophase	0,0384545454545454
WT late prophase	0,108282828282828
WT late prophase	-0,104717171717172
WT late prophase	-0,14959595959596
WT late prophase	-0,119636363636364
WT late prophase	0,0103232323232323
WT late prophase	0,0441616161616161
WT late prophase	-0,0694444444444444
WT late prophase	0
WT late prophase	0,0939999999999999
WT late prophase	-0,0377575757575757
WT late prophase	0,0153131313131312
WT late prophase	-0,0284848484848485
WT late prophase	-0,0544848484848484
WT late prophase	-0,0406060606060605
WT late prophase	-0,0242222222222222
WT late prophase	0,0484444444444444
WT late prophase	0,160666666666667
WT late prophase	0,0448787878787879
WT late prophase	-0,0306262626262625
WT late prophase	-0,0459393939393939
WT late prophase	-0,0117575757575758
WT late prophase	0,0416666666666666
WT late prophase	-0,0769090909090909
WT late prophase	0,0694444444444444
WT late prophase	-0,0416666666666666
WT late prophase	-0,0797575757575758
WT late prophase	-0,0658585858585859
WT late prophase	0,106818181818182
WT late prophase	-0,0961616161616161
WT late prophase	-0,0306262626262626
WT late prophase	0,0348888888888889
WT late prophase	0,219333333333333
WT late prophase	-0,0391717171717171
WT late prophase	-0,144181818181818
WT late prophase	0,0174444444444444
WT late prophase	-0,144181818181818
WT late prophase	-0,0299191919191919
WT late prophase	-0,0612525252525252
WT late prophase	-0,136727272727273
WT late prophase	-0,100424242424242
WT late prophase	0
WT late prophase	0,0160303030303029
WT late prophase	0,0740606060606061
WT late prophase	0,027070707070707
WT late prophase	-0,112212121212121
WT late prophase	-0,0299191919191919
WT late prophase	0,094060606060606
WT late prophase	-0,102242424242424
WT late prophase	-0,0876363636363636
WT late prophase	0,146060606060606
WT late prophase	-0,0669494949494949
WT late prophase	-0,0961212121212121
WT late prophase	0,0512727272727273
WT late prophase	0
WT late prophase	-0,0448787878787878
WT late prophase	-0,0544848484848484
WT late prophase	0,0655353535353535
WT late prophase	-0,172333333333333
WT late prophase	-0,104717171717172
WT late prophase	-0,191888888888889
WT late prophase	-0,0341818181818182
WT late prophase	0
WT late prophase	0,0167373737373738
WT late prophase	-0,0683636363636363
WT late prophase	-0,168444444444444
WT late prophase	0,0406060606060606
WT late prophase	-0,0765656565656565
WT late prophase	0
WT late prophase	-0,164555555555556
WT late prophase	-0,118636363636364
WT late prophase	0,0676767676767676
WT late prophase	-0,115363636363636
WT late prophase	0,102545454545454
WT late prophase	-0,0395454545454545
WT late prophase	-0,0242222222222222
WT late prophase	0,144272727272727
WT late prophase	-0,064121212121212
WT late prophase	-0,0135353535353535
WT late prophase	-0,0598383838383838
WT late prophase	0,0138888888888889
WT late prophase	0,0395454545454545
WT late prophase	-0,0876363636363636
WT late prophase	-0,0427272727272727
WT late prophase	-0,0712323232323232
WT late prophase	0
WT late prophase	-0,0801515151515151
WT late prophase	0,0334747474747475
WT late prophase	-0,0395454545454545
WT late prophase	0,0313333333333333
WT late prophase	-0,0334747474747475
WT late prophase	-0,0555454545454545
WT late prophase	-0,0655353535353535
WT late prophase	-0,048090909090909
WT late prophase	0,0512727272727273
WT late prophase	-0,164555555555556
WT late prophase	-0,0655353535353535
WT late prophase	-0,0669494949494948
WT late prophase	-0,0626666666666666
WT late prophase	0
WT late prophase	0
WT late prophase	0,0641212121212121
WT late prophase	-0,073030303030303
WT late prophase	-0,195888888888889
WT late prophase	-0,118636363636364
WT late prophase	-0,118636363636364
WT late prophase	0,0395454545454545
WT late prophase	-0,064121212121212
WT late prophase	-0,0334747474747474
WT late prophase	0,0156666666666666
WT late prophase	-0,121818181818182
WT late prophase	-0,0819191919191919
WT late prophase	0,0612525252525252
WT late prophase	-0,13389898989899
WT late prophase	-0,0427272727272727
WT late prophase	0
WT late prophase	-0,109666666666667
WT late prophase	-0,048090909090909
WT late prophase	-0,0284848484848484
WT late prophase	-0,0185151515151514
WT late prophase	0,0947474747474747
WT late prophase	-0,0823030303030302
WT late prophase	-0,116848484848485
WT late prophase	-0,094
WT late prophase	-0,0181616161616161
WT late prophase	-0,14959595959596
WT late prophase	-0,134636363636364
WT late prophase	-0,102242424242424
WT late prophase	-0,0569696969696968
WT late prophase	-0,0534242424242423
WT late prophase	0,0192323232323232
WT late prophase	-0,0755151515151515
WT late prophase	0,157090909090909
WT late prophase	-0,0363232323232323
WT late prophase	0,021010101010101
WT late prophase	0,0224343434343434
WT late prophase	-0,0398787878787878
WT late prophase	0
WT late prophase	0
WT late prophase	-0,117525252525252
WT late prophase	0,0683939393939394
WT late prophase	-0,0683636363636364
WT late prophase	0,0185151515151514
WT late prophase	-0,0598181818181817
