# Supplementary material for: Cohesin‐mediated DNA loop extrusion resolves sister chromatids in G2 phase
Source: EMBO J. 2023 Jun 26;42(16):e113475. doi: 10.15252/embj.2023113475 (PMC10425840; doi:10.15252/embj.2023113475)
Supplement: Supplementary file 6 — Source Data for Figure 3 [file EMBJ-42-e113475-s005.zip › sd_figure3/panel_e/radial_displacement_wapl_dep_g2.csv]

	wapl_dep_g2
Wapl depleted G2	0,0875757575757575
Wapl depleted G2	0,257171717171717
Wapl depleted G2	0,242222222222222
Wapl depleted G2	0,256363636363636
Wapl depleted G2	0,162424242424242
Wapl depleted G2	0,119676767676768
Wapl depleted G2	0,193777777777778
Wapl depleted G2	0,197575757575758
Wapl depleted G2	0,216484848484848
Wapl depleted G2	0,167373737373737
Wapl depleted G2	0,0658585858585858
Wapl depleted G2	0,158060606060606
Wapl depleted G2	0,23010101010101
Wapl depleted G2	0,336888888888889
Wapl depleted G2	0,0722626262626262
Wapl depleted G2	0,149575757575758
Wapl depleted G2	0,293666666666667
Wapl depleted G2	0,152717171717172
Wapl depleted G2	0,111111111111111
Wapl depleted G2	0,113939393939394
Wapl depleted G2	0,145333333333333
Wapl depleted G2	0,23010101010101
Wapl depleted G2	0,205090909090909
Wapl depleted G2	0,170909090909091
Wapl depleted G2	0,183757575757576
Wapl depleted G2	0,395414141414141
Wapl depleted G2	0,0997171717171717
Wapl depleted G2	0,346181818181818
Wapl depleted G2	0,21369696969697
Wapl depleted G2	0,290949494949495
Wapl depleted G2	0,290585858585859
Wapl depleted G2	0,224363636363636
Wapl depleted G2	0,175151515151515
Wapl depleted G2	0,0997171717171717
Wapl depleted G2	0,263434343434343
Wapl depleted G2	0,158060606060606
Wapl depleted G2	0,223919191919192
Wapl depleted G2	0,284232323232323
Wapl depleted G2	0
Wapl depleted G2	0,0812121212121211
Wapl depleted G2	0,299090909090909
Wapl depleted G2	0,229373737373737
Wapl depleted G2	0,284848484848485
Wapl depleted G2	0,163838383838384
Wapl depleted G2	0,136727272727273
Wapl depleted G2	0,128161616161616
Wapl depleted G2	0,173090909090909
Wapl depleted G2	0,26779797979798
Wapl depleted G2	0,0783333333333333
Wapl depleted G2	0,191888888888889
Wapl depleted G2	0,313333333333333
Wapl depleted G2	0,22969696969697
Wapl depleted G2	0,125333333333333
Wapl depleted G2	0,135353535353535
Wapl depleted G2	0,262727272727273
Wapl depleted G2	0,284848484848485
Wapl depleted G2	0,168080808080808
Wapl depleted G2	0,195858585858586
Wapl depleted G2	0,304383838383838
Wapl depleted G2	0,262141414141414
Wapl depleted G2	0,192242424242424
Wapl depleted G2	0,215444444444444
Wapl depleted G2	0,199707070707071
Wapl depleted G2	0,166636363636363
Wapl depleted G2	0,153818181818182
Wapl depleted G2	0,152717171717172
Wapl depleted G2	0,138888888888889
Wapl depleted G2	0,131717171717172
Wapl depleted G2	0,14459595959596
Wapl depleted G2	0,234323232323232
Wapl depleted G2	0,410181818181818
Wapl depleted G2	0,0729797979797979
Wapl depleted G2	0,249292929292929
Wapl depleted G2	0,245010101010101
Wapl depleted G2	0,149575757575758
Wapl depleted G2	0,115363636363636
Wapl depleted G2	0,218939393939394
Wapl depleted G2	0,166666666666667
Wapl depleted G2	0,192272727272727
Wapl depleted G2	0,19369696969697
Wapl depleted G2	0,137111111111111
Wapl depleted G2	0,192242424242424
Wapl depleted G2	0,0983030303030303
Wapl depleted G2	0,254313131313131
Wapl depleted G2	0,175151515151515
Wapl depleted G2	0,222222222222222
Wapl depleted G2	0,156666666666667
Wapl depleted G2	0,274222222222222
Wapl depleted G2	0,132484848484848
Wapl depleted G2	0,157444444444444
Wapl depleted G2	0,158060606060606
Wapl depleted G2	0,0658585858585859
Wapl depleted G2	0,242222222222222
Wapl depleted G2	0,156666666666667
Wapl depleted G2	0,194444444444444
Wapl depleted G2	0,115363636363636
Wapl depleted G2	0,144181818181818
Wapl depleted G2	0,214383838383838
Wapl depleted G2	0,0480606060606061
Wapl depleted G2	0,180222222222222
Wapl depleted G2	0,180555555555555
Wapl depleted G2	0,185151515151515
Wapl depleted G2	0,166666666666667
Wapl depleted G2	0,212989898989899
Wapl depleted G2	0,0797575757575758
Wapl depleted G2	-0,0149595959595959
Wapl depleted G2	0,08010101010101
Wapl depleted G2	0,188
Wapl depleted G2	0,269272727272727
Wapl depleted G2	0,245010101010101
