# Supplementary material for: Cohesin‐mediated DNA loop extrusion resolves sister chromatids in G2 phase
Source: EMBO J. 2023 Jun 26;42(16):e113475. doi: 10.15252/embj.2023113475 (PMC10425840; doi:10.15252/embj.2023113475)
Supplement: Supplementary file 6 — Source Data for Figure 3 [file EMBJ-42-e113475-s005.zip › sd_figure3/panel_e/radial_displacement_wapl_sor_dep_g2.csv]

	wapl_sor_dep_g2
Wapl + Sororin depleted G2 1	0,175151515151515
Wapl + Sororin depleted G2 1	0,0167373737373737
Wapl + Sororin depleted G2 1	-0,0384646464646464
Wapl + Sororin depleted G2 1	0,0356161616161615
Wapl + Sororin depleted G2 1	0,0502121212121212
Wapl + Sororin depleted G2 1	-0,0854545454545454
Wapl + Sororin depleted G2 1	0,0712121212121211
Wapl + Sororin depleted G2 1	0,0142424242424241
Wapl + Sororin depleted G2 1	0,0128181818181818
Wapl + Sororin depleted G2 1	-0,0167373737373737
Wapl + Sororin depleted G2 1	0
Wapl + Sororin depleted G2 1	0,0491515151515151
Wapl + Sororin depleted G2 1	-0,0626666666666666
Wapl + Sororin depleted G2 1	0,0356161616161616
Wapl + Sororin depleted G2 1	-0,0128181818181818
Wapl + Sororin depleted G2 1	0,196606060606061
Wapl + Sororin depleted G2 1	-0,0170909090909091
Wapl + Sororin depleted G2 1	0,0306262626262626
Wapl + Sororin depleted G2 1	0,0918787878787879
Wapl + Sororin depleted G2 1	0
Wapl + Sororin depleted G2 1	0,0566060606060606
Wapl + Sororin depleted G2 1	0,150636363636364
Wapl + Sororin depleted G2 1	-0,0897575757575757
Wapl + Sororin depleted G2 1	-0,0833333333333333
Wapl + Sororin depleted G2 1	-0,08010101010101
Wapl + Sororin depleted G2 1	0,0484444444444444
Wapl + Sororin depleted G2 1	0
Wapl + Sororin depleted G2 1	-0,0178080808080808
Wapl + Sororin depleted G2 1	0,0334747474747474
Wapl + Sororin depleted G2 1	0,0626666666666666
Wapl + Sororin depleted G2 1	0,056969696969697
Wapl + Sororin depleted G2 1	0
Wapl + Sororin depleted G2 1	0,0872525252525252
Wapl + Sororin depleted G2 1	0,0541414141414141
Wapl + Sororin depleted G2 1	0,0972222222222222
Wapl + Sororin depleted G2 1	-0,100424242424242
Wapl + Sororin depleted G2 1	0,163454545454545
Wapl + Sororin depleted G2 1	0,108969696969697
Wapl + Sororin depleted G2 1	-0,0587575757575757
Wapl + Sororin depleted G2 1	0,0765656565656565
Wapl + Sororin depleted G2 1	-0,0598383838383839
Wapl + Sororin depleted G2 1	0,0181616161616161
Wapl + Sororin depleted G2 1	-0,021010101010101
Wapl + Sororin depleted G2 1	0,0181616161616161
Wapl + Sororin depleted G2 1	0
Wapl + Sororin depleted G2 1	-0,048060606060606
Wapl + Sororin depleted G2 1	-0,0669494949494949
Wapl + Sororin depleted G2 1	0,047
Wapl + Sororin depleted G2 1	0
Wapl + Sororin depleted G2 1	0
Wapl + Sororin depleted G2 1	-0,170909090909091
Wapl + Sororin depleted G2 1	-0,0612525252525252
Wapl + Sororin depleted G2 1	0,032040404040404
Wapl + Sororin depleted G2 1	0,188
Wapl + Sororin depleted G2 1	0,032040404040404
Wapl + Sororin depleted G2 1	0,0979292929292929
Wapl + Sororin depleted G2 1	0,0167373737373738
Wapl + Sororin depleted G2 1	0,0502121212121212
Wapl + Sororin depleted G2 1	-0,0327676767676767
Wapl + Sororin depleted G2 1	-0,0459393939393939
Wapl + Sororin depleted G2 1	0
Wapl + Sororin depleted G2 1	0,0583838383838383
Wapl + Sororin depleted G2 1	-0,0149595959595959
Wapl + Sororin depleted G2 1	-0,0459393939393939
Wapl + Sororin depleted G2 1	0,0192323232323231
Wapl + Sororin depleted G2 1	0,056969696969697
Wapl + Sororin depleted G2 1	-0,0153131313131312
Wapl + Sororin depleted G2 1	0
Wapl + Sororin depleted G2 1	0,0145959595959596
Wapl + Sororin depleted G2 1	0,0313333333333333
Wapl + Sororin depleted G2 1	-0,0153131313131312
Wapl + Sororin depleted G2 1	0,032040404040404
Wapl + Sororin depleted G2 1	0,0925757575757575
Wapl + Sororin depleted G2 1	0,0534242424242424
Wapl + Sororin depleted G2 1	0,0427272727272727
Wapl + Sororin depleted G2 1	0,0729797979797979
Wapl + Sororin depleted G2 1	0,0377373737373737
Wapl + Sororin depleted G2 2	-0,14959595959596
Wapl + Sororin depleted G2 2	0,0284848484848485
Wapl + Sororin depleted G2 2	0,0983030303030303
Wapl + Sororin depleted G2 2	-0,0448686868686868
Wapl + Sororin depleted G2 2	-0,0174444444444444
Wapl + Sororin depleted G2 2	-0,0872222222222222
Wapl + Sororin depleted G2 2	0,0356161616161616
Wapl + Sororin depleted G2 2	-0,0188686868686868
Wapl + Sororin depleted G2 2	-0,0587575757575757
Wapl + Sororin depleted G2 2	0,111111111111111
Wapl + Sororin depleted G2 2	0,0348888888888889
Wapl + Sororin depleted G2 2	0,0491515151515151
Wapl + Sororin depleted G2 2	0,0619696969696969
Wapl + Sororin depleted G2 2	0
Wapl + Sororin depleted G2 2	-0,175151515151515
Wapl + Sororin depleted G2 2	0,247878787878788
Wapl + Sororin depleted G2 2	0,0769292929292928
Wapl + Sororin depleted G2 2	0,0566060606060605
Wapl + Sororin depleted G2 2	0,048060606060606
Wapl + Sororin depleted G2 2	0,13389898989899
Wapl + Sororin depleted G2 2	-0,138848484848485
Wapl + Sororin depleted G2 2	-0,0925757575757575
Wapl + Sororin depleted G2 2	0
Wapl + Sororin depleted G2 2	0,0149595959595959
Wapl + Sororin depleted G2 2	0
Wapl + Sororin depleted G2 2	-0,0765656565656566
Wapl + Sororin depleted G2 2	-0,0566060606060605
Wapl + Sororin depleted G2 2	-0,0836868686868686
Wapl + Sororin depleted G2 2	0,119676767676768
Wapl + Sororin depleted G2 2	-0,0406060606060605
Wapl + Sororin depleted G2 2	0,0459393939393939
Wapl + Sororin depleted G2 2	0,0256363636363636
Wapl + Sororin depleted G2 2	-0,0598383838383838
Wapl + Sororin depleted G2 2	0,0291919191919192
Wapl + Sororin depleted G2 2	0,142464646464646
Wapl + Sororin depleted G2 2	0,0370303030303029
Wapl + Sororin depleted G2 2	0,0526868686868686
Wapl + Sororin depleted G2 2	0,0640808080808081
Wapl + Sororin depleted G2 2	0,0541414141414141
Wapl + Sororin depleted G2 2	0
Wapl + Sororin depleted G2 2	0,0765656565656565
Wapl + Sororin depleted G2 2	0,0502121212121212
Wapl + Sororin depleted G2 2	0,0416666666666666
Wapl + Sororin depleted G2 2	0,0299191919191919
Wapl + Sororin depleted G2 2	-0,0131717171717171
Wapl + Sororin depleted G2 2	0,0640808080808081
Wapl + Sororin depleted G2 2	0,0747979797979798
Wapl + Sororin depleted G2 2	-0,0459393939393939
Wapl + Sororin depleted G2 2	0,0502121212121212
Wapl + Sororin depleted G2 2	0
Wapl + Sororin depleted G2 2	-0,0167373737373737
Wapl + Sororin depleted G2 2	0,0512727272727272
Wapl + Sororin depleted G2 2	-0,0765656565656565
Wapl + Sororin depleted G2 2	0,128181818181818
Wapl + Sororin depleted G2 2	-0,0249292929292929
Wapl + Sororin depleted G2 2	0,0854949494949495
Wapl + Sororin depleted G2 2	0,105373737373737
Wapl + Sororin depleted G2 2	0,0406060606060605
Wapl + Sororin depleted G2 2	-0,0234949494949494
Wapl + Sororin depleted G2 2	-0,0135353535353535
Wapl + Sororin depleted G2 2	-0,027070707070707
