# Supplementary material for: Cohesin‐mediated DNA loop extrusion resolves sister chromatids in G2 phase
Source: EMBO J. 2023 Jun 26;42(16):e113475. doi: 10.15252/embj.2023113475 (PMC10425840; doi:10.15252/embj.2023113475)
Supplement: Supplementary file 6 — Source Data for Figure 3 [file EMBJ-42-e113475-s005.zip › sd_figure3/panel_e/README_fig3e.txt]

Fig. 3e. Quantification of the distance between the F- ara-EdU  labelled  sister  chromatid  relative  to  the  closest  SMC  peak  for  line  profiles  as  in  Fig. 3a-c of Batty et al; 2023.

CSV file provided for each condition, with the cell name and the radially displaced distance for each measurement.

Final CSV file provided with the distances for each condition, without the cell information (plotted in the figure)
