# Supplementary material for: Cohesin‐mediated DNA loop extrusion resolves sister chromatids in G2 phase
Source: EMBO J. 2023 Jun 26;42(16):e113475. doi: 10.15252/embj.2023113475 (PMC10425840; doi:10.15252/embj.2023113475)
Supplement: Supplementary file 7 — Source Data for Figure 4 [file EMBJ-42-e113475-s001.zip]

Archive with 120 entries (97 files):
- sd_figure4/panel_a/
- sd_figure4/panel_a/wapl_dep_prometa/
- sd_figure4/panel_a/wapl_dep_prometa/insets/
- sd_figure4/panel_a/wapl_dep_prometa/insets/8bit_5303_2108_wapl_depleted_ON_G2_hemi_prometa_zoom5_rep2stain_smc4_cycb1-06-25.tif_registered_slice45_650x650_edu_gray.tif
- sd_figure4/panel_a/wapl_dep_prometa/insets/8bit_5303_2108_wapl_depleted_ON_G2_hemi_prometa_zoom5_rep2stain_smc4_cycb1-06-25.tif_registered_slice45_650x650_hoechst_edu_rotated_inset.tif
- sd_figure4/panel_a/wapl_dep_prometa/insets/8bit_5303_2108_wapl_depleted_ON_G2_hemi_prometa_zoom5_rep2stain_smc4_cycb1-06-25.tif_registered_slice45_650x650_hoechst_gray.tif
- sd_figure4/panel_a/wapl_dep_prometa/insets/RGB_5303_2108_wapl_depleted_ON_G2_hemi_prometa_zoom5_rep2stain_smc4_cycb1-06-25.tif_registered_slice45_650x650_edu_gray.tif
- sd_figure4/panel_a/wapl_dep_prometa/insets/RGB_5303_2108_wapl_depleted_ON_G2_hemi_prometa_zoom5_rep2stain_smc4_cycb1-06-25.tif_registered_slice45_650x650_hoechst_edu_rotated_inset.tif.tif
- sd_figure4/panel_a/wapl_dep_prometa/insets/RGB_5303_2108_wapl_depleted_ON_G2_hemi_prometa_zoom5_rep2stain_smc4_cycb1-06-25.tif_registered_slice45_650x650_hoechst_gray.tif
- sd_figure4/panel_a/wapl_dep_prometa/whole_cell/
- sd_figure4/panel_a/wapl_dep_prometa/whole_cell/16bit_5303_2108_wapl_depleted_ON_G2_hemi_prometa_zoom5_rep2stain_smc4_cycb1-06-25.tif_registered_slice45_hoechst_edu.tif
- sd_figure4/panel_a/wapl_dep_prometa/whole_cell/8bit_5303_2108_wapl_depleted_ON_G2_hemi_prometa_zoom5_rep2stain_smc4_cycb1-06-25.tif_registered_slice45_650x650_hoechst_edu_rotated.tif
- sd_figure4/panel_a/wapl_dep_prometa/whole_cell/RGB_5303_2108_wapl_depleted_ON_G2_hemi_prometa_zoom5_rep2stain_smc4_cycb1-06-25.tif_registered_slice45_650x650_hoechst_edu_rotated.tif (RGB).tif
- sd_figure4/panel_a/wapl_dep_prometa/whole_cell/RGB_5303_2108_wapl_depleted_ON_G2_hemi_prometa_zoom5_rep2stain_smc4_cycb1-06-25.tif_registered_slice45_650x650_hoechst_edu_rotated.tif_draw_roi.tif
- sd_figure4/panel_a/wapl_smc4_dep_prometa/
- sd_figure4/panel_a/wapl_smc4_dep_prometa/insets/
- sd_figure4/panel_a/wapl_smc4_dep_prometa/insets/8bit_2108_ON_G2_ctrl_siRNA_wapl_smc4_depleted_prometa_hemi_zoom4.5_rep1_stain_scc1_cycb1-06-19.czi #2.tif_registered_slice53_hoechst_edu.tif
- sd_figure4/panel_a/wapl_smc4_dep_prometa/insets/8bit_5303_2108_ON_G2_ctrl_siRNA_wapl_smc4_depleted_prometa_hemi_zoom4.5_rep1_stain_scc1_cycb1-06-19.czi #2.tif_registered_slice53_edu.tif
- sd_figure4/panel_a/wapl_smc4_dep_prometa/insets/8bit_5303_2108_ON_G2_ctrl_siRNA_wapl_smc4_depleted_prometa_hemi_zoom4.5_rep1_stain_scc1_cycb1-06-19.czi #2.tif_registered_slice53_edu_sb.tif
- sd_figure4/panel_a/wapl_smc4_dep_prometa/insets/8bit_5303_2108_ON_G2_ctrl_siRNA_wapl_smc4_depleted_prometa_hemi_zoom4.5_rep1_stain_scc1_cycb1-06-19.czi #2.tif_registered_slice53_hoechst.tif
- sd_figure4/panel_a/wapl_smc4_dep_prometa/insets/RGB_5303_2108_ON_G2_ctrl_siRNA_wapl_smc4_depleted_prometa_hemi_zoom4.5_rep1_stain_scc1_cycb1-06-19.czi #2.tif_registered_slice53_edu.tif
- sd_figure4/panel_a/wapl_smc4_dep_prometa/insets/RGB_5303_2108_ON_G2_ctrl_siRNA_wapl_smc4_depleted_prometa_hemi_zoom4.5_rep1_stain_scc1_cycb1-06-19.czi #2.tif_registered_slice53_hoechst.tif
- sd_figure4/panel_a/wapl_smc4_dep_prometa/insets/RGB_5303_2108_ON_G2_ctrl_siRNA_wapl_smc4_depleted_prometa_hemi_zoom4.5_rep1_stain_scc1_cycb1-06-19.czi #2.tif_registered_slice53_hoechst_edu.tif.tif
- sd_figure4/panel_a/wapl_smc4_dep_prometa/whole_cell/
- sd_figure4/panel_a/wapl_smc4_dep_prometa/whole_cell/16bit_5303_2108_ON_G2_ctrl_siRNA_wapl_smc4_depleted_prometa_hemi_zoom4.5_rep1_stain_scc1_cycb1-06-19.czi #2.tif_registered_slice53_hoechst_edu.tif
- sd_figure4/panel_a/wapl_smc4_dep_prometa/whole_cell/5303_2108_ON_G2_ctrl_siRNA_wapl_smc4_depleted_prometa_hemi_zoom4.5_rep1_stain_scc1_cycb1-06-19.czi #2.tif_registered_slice53_cropped_hoechst_gray_sb.tif
- sd_figure4/panel_a/wapl_smc4_dep_prometa/whole_cell/RGB_5303_2108_ON_G2_ctrl_siRNA_wapl_smc4_depleted_prometa_hemi_zoom4.5_rep1_stain_scc1_cycb1-06-19.czi #2.tif_registered_slice53_crop_hoechst_edu.tif (RGB).tif
- sd_figure4/panel_a/wapl_smc4_dep_prometa/whole_cell/RGB_5303_2108_ON_G2_ctrl_siRNA_wapl_smc4_depleted_prometa_hemi_zoom4.5_rep1_stain_scc1_cycb1-06-19.czi #2.tif_registered_slice53_cropped.tif draw_roi.tif
- sd_figure4/panel_a/wapl_sor_smc4_dep_prometa/
- sd_figure4/panel_a/wapl_sor_smc4_dep_prometa/insets/
- sd_figure4/panel_a/wapl_sor_smc4_dep_prometa/insets/16bit_5303_2108_wapl_sor_smc4_depleted_hemi_prometa_zoom5_rep2_stain_smc4_cycb1-02-08.czi #6.tif_registered_slice28_edu.tif
- sd_figure4/panel_a/wapl_sor_smc4_dep_prometa/insets/16bit_5303_2108_wapl_sor_smc4_depleted_hemi_prometa_zoom5_rep2_stain_smc4_cycb1-02-08.czi #6.tif_registered_slice28_hoechst.tif
- sd_figure4/panel_a/wapl_sor_smc4_dep_prometa/insets/16bit_5303_2108_wapl_sor_smc4_depleted_hemi_prometa_zoom5_rep2_stain_smc4_cycb1-02-08.czi #6.tif_registered_slice28_hoechst_edu.tif
- sd_figure4/panel_a/wapl_sor_smc4_dep_prometa/insets/RGB_5303_2108_wapl_sor_smc4_depleted_hemi_prometa_zoom5_rep2_stain_smc4_cycb1-02-08.czi #6.tif_registered_slice28_edu.tif
- sd_figure4/panel_a/wapl_sor_smc4_dep_prometa/insets/RGB_5303_2108_wapl_sor_smc4_depleted_hemi_prometa_zoom5_rep2_stain_smc4_cycb1-02-08.czi #6.tif_registered_slice28_hoechst.tif
- sd_figure4/panel_a/wapl_sor_smc4_dep_prometa/insets/RGB_5303_2108_wapl_sor_smc4_depleted_hemi_prometa_zoom5_rep2_stain_smc4_cycb1-02-08.czi #6.tif_registered_slice28_hoechst_edu.tif
- sd_figure4/panel_a/wapl_sor_smc4_dep_prometa/whole_cell/
- sd_figure4/panel_a/wapl_sor_smc4_dep_prometa/whole_cell/16bit_5303_2108_wapl_sor_smc4_depleted_hemi_prometa_zoom5_rep2_stain_smc4_cycb1-02-08.czi #6.tif_registered_slice28_crop_hoechst_edu.tif
- sd_figure4/panel_a/wapl_sor_smc4_dep_prometa/whole_cell/16bit_5303_2108_wapl_sor_smc4_depleted_hemi_prometa_zoom5_rep2_stain_smc4_cycb1-02-08.czi #6.tif_registered_slice28_hoechst_edu.tif
- sd_figure4/panel_a/wapl_sor_smc4_dep_prometa/whole_cell/16bit_5303_2108_wapl_sor_smc4_depleted_hemi_prometa_zoom5_rep2_stain_smc4_cycb1-02-08.czi #6.tif_registered_slice28_rotate_crop_hoechst_edu.tif
- sd_figure4/panel_a/wapl_sor_smc4_dep_prometa/whole_cell/RGB_5303_2108_wapl_sor_smc4_depleted_hemi_prometa_zoom5_rep2_stain_smc4_cycb1-02-08.czi #6.tif_registered_slice28_crop_hoechst_edu.tif.tif
- sd_figure4/panel_a/wapl_sor_smc4_dep_prometa/whole_cell/RGB_5303_2108_wapl_sor_smc4_depleted_hemi_prometa_zoom5_rep2_stain_smc4_cycb1-02-08.czi #6.tif_registered_slice28_rotate_crop_hoechst_edu.tif
- sd_figure4/panel_a/wapl_sor_smc4_dep_prometa/whole_cell/RGB_5303_2108_wapl_sor_smc4_depleted_hemi_prometa_zoom5_rep2_stain_smc4_cycb1-02-08.czi #6.tif_registered_slice28_rotate_draw_roi.tif
- sd_figure4/panel_b/
- sd_figure4/panel_b/fig4b_prometa_all.csv
- sd_figure4/panel_b/README_fig4b.txt
- sd_figure4/panel_b/wapl_dep_prometa_norm_sep_score.csv
- sd_figure4/panel_b/wapl_smc4_dep_prometa_norm_sep_score.csv
- sd_figure4/panel_b/wapl_smc4_sor_dep_prometa_norm_sep_score.csv
- sd_figure4/panel_c/
- sd_figure4/panel_c/control/
- sd_figure4/panel_c/control/insets/
- sd_figure4/panel_c/control/insets/16bit_230316_2108_ctrl_rep1_hemi_stlc_60min_zoom5-06-04.tif_registered_slice59_rotated_600x600_edu_inset_170x60.tif
- sd_figure4/panel_c/control/insets/16bit_230316_2108_ctrl_rep1_hemi_stlc_60min_zoom5-06-04.tif_registered_slice59_rotated_600x600_hoechst_edu_inset_170x60.tif
- sd_figure4/panel_c/control/insets/16bit_230316_2108_ctrl_rep1_hemi_stlc_60min_zoom5-06-04.tif_registered_slice59_rotated_600x600_hoechst_inset_170x60.tif
- sd_figure4/panel_c/control/insets/16bit_230316_2108_ctrl_rep1_hemi_stlc_60min_zoom5-06-04.tif_registered_slice59_rotated_600x600_inset_smc4.tif
- sd_figure4/panel_c/control/insets/RGB_230316_2108_ctrl_rep1_hemi_stlc_60min_zoom5-06-04.tif_registered_slice59_rotated_600x600_edu_inset_170x60.tif
- sd_figure4/panel_c/control/insets/RGB_230316_2108_ctrl_rep1_hemi_stlc_60min_zoom5-06-04.tif_registered_slice59_rotated_600x600_hoechst_edu_inset_170x60.tif.tif
- sd_figure4/panel_c/control/insets/RGB_230316_2108_ctrl_rep1_hemi_stlc_60min_zoom5-06-04.tif_registered_slice59_rotated_600x600_hoechst_inset_170x60.tif
- sd_figure4/panel_c/control/insets/RGB_230316_2108_ctrl_rep1_hemi_stlc_60min_zoom5-06-04.tif_registered_slice59_rotated_600x600_inset_smc4.tif
- sd_figure4/panel_c/control/whole_cell/
- sd_figure4/panel_c/control/whole_cell/16bit_230316_2108_ctrl_rep1_hemi_stlc_60min_zoom5-06-04.tif_registered_slice59_all.tif
- sd_figure4/panel_c/control/whole_cell/16bit_230316_2108_ctrl_rep1_hemi_stlc_60min_zoom5-06-04.tif_registered_slice59_hoechst_edu.tif
- sd_figure4/panel_c/control/whole_cell/16bit_230316_2108_ctrl_rep1_hemi_stlc_60min_zoom5-06-04.tif_registered_slice59_rotated_600x600_smc4.tif
- sd_figure4/panel_c/control/whole_cell/16bit_230316_2108_ctrl_rep1_hemi_stlc_60min_zoom5-06-04.tif_registered_slice59_rotated_all.tif
- sd_figure4/panel_c/control/whole_cell/16bit_230316_2108_ctrl_rep1_hemi_stlc_60min_zoom5-06-04.tif_registered_slice59_rotated_hoechst_edu.tif
- sd_figure4/panel_c/control/whole_cell/230316_2108_ctrl_rep1_hemi_stlc_60min_zoom5-06-04.tif_registered_slice59_rotated_600x600_hoechst_edu.tif
- sd_figure4/panel_c/control/whole_cell/RGB_230316_2108_ctrl_rep1_hemi_stlc_60min_zoom5-06-04.tif_registered_slice59_rotated_600x600_hoechst_edu.tif.tif
- sd_figure4/panel_c/control/whole_cell/RGB_230316_2108_ctrl_rep1_hemi_stlc_60min_zoom5-06-04.tif_registered_slice59_rotated_600x600_hoechst_edu.tif_draw_roi.tif
- sd_figure4/panel_c/control/whole_cell/RGB_230316_2108_ctrl_rep1_hemi_stlc_60min_zoom5-06-04.tif_registered_slice59_rotated_600x600_smc4.tif
- sd_figure4/panel_c/smc4_dep_120min/
- sd_figure4/panel_c/smc4_dep_120min/insets/
- sd_figure4/panel_c/smc4_dep_120min/insets/16bit_230316_2108_ctrl_2h_smc4_dep_rep1_hemi_stlc_60min_zoom5-05-41.czi #2.tif_registered_slice43_rotated2_edu_170x60inset.tif
- sd_figure4/panel_c/smc4_dep_120min/insets/16bit_230316_2108_ctrl_2h_smc4_dep_rep1_hemi_stlc_60min_zoom5-05-41.czi #2.tif_registered_slice43_rotated2_hoechst_170x60inset.tif
- sd_figure4/panel_c/smc4_dep_120min/insets/16bit_230316_2108_ctrl_2h_smc4_dep_rep1_hemi_stlc_60min_zoom5-05-41.czi #2.tif_registered_slice43_rotated2_hoechst_edu_170x60inset.tif
- sd_figure4/panel_c/smc4_dep_120min/insets/16bit_230316_2108_ctrl_2h_smc4_dep_rep1_hemi_stlc_60min_zoom5-05-41.czi #2.tif_registered_slice43_rotated2_inset_all.tif
- sd_figure4/panel_c/smc4_dep_120min/insets/16bit_230316_2108_ctrl_2h_smc4_dep_rep1_hemi_stlc_60min_zoom5-05-41.czi #2.tif_registered_slice43_rotated2_inset_smc4.tif
- sd_figure4/panel_c/smc4_dep_120min/insets/RGB_230316_2108_ctrl_2h_smc4_dep_rep1_hemi_stlc_60min_zoom5-05-41.czi #2.tif_registered_slice43_rotated2_edu_170x60inset_rgb.tif
- sd_figure4/panel_c/smc4_dep_120min/insets/RGB_230316_2108_ctrl_2h_smc4_dep_rep1_hemi_stlc_60min_zoom5-05-41.czi #2.tif_registered_slice43_rotated2_hoechst_170x60inset_rgb.tif
- sd_figure4/panel_c/smc4_dep_120min/insets/RGB_230316_2108_ctrl_2h_smc4_dep_rep1_hemi_stlc_60min_zoom5-05-41.czi #2.tif_registered_slice43_rotated2_hoechst_edu_170x60inset.tif (RGB).tif
- sd_figure4/panel_c/smc4_dep_120min/insets/RGB_230316_2108_ctrl_2h_smc4_dep_rep1_hemi_stlc_60min_zoom5-05-41.czi #2.tif_registered_slice43_rotated2_inset_smc4.tif
- sd_figure4/panel_c/smc4_dep_120min/whole_cell/
- sd_figure4/panel_c/smc4_dep_120min/whole_cell/16bit_230316_2108_ctrl_2h_smc4_dep_rep1_hemi_stlc_60min_zoom5-05-41.czi #2.tif_registered_slice43_all.tif
- sd_figure4/panel_c/smc4_dep_120min/whole_cell/16bit_230316_2108_ctrl_2h_smc4_dep_rep1_hemi_stlc_60min_zoom5-05-41.czi #2.tif_registered_slice43_rotated_cropped.tif
- sd_figure4/panel_c/smc4_dep_120min/whole_cell/16bit_230316_2108_ctrl_2h_smc4_dep_rep1_hemi_stlc_60min_zoom5-05-41.czi #2.tif_registered_slice43_rotated2_hoechst_edu.tif
- sd_figure4/panel_c/smc4_dep_120min/whole_cell/16bit_230316_2108_ctrl_2h_smc4_dep_rep1_hemi_stlc_60min_zoom5-05-41.czi #2.tif_registered_slice43_rotated2_smc4.tif
- sd_figure4/panel_c/smc4_dep_120min/whole_cell/RGB_230316_2108_ctrl_2h_smc4_dep_rep1_hemi_stlc_60min_zoom5-05-41.czi #2.tif_registered_slice43_rotated2_hoechst_edu.tif.tif
- sd_figure4/panel_c/smc4_dep_120min/whole_cell/RGB_230316_2108_ctrl_2h_smc4_dep_rep1_hemi_stlc_60min_zoom5-05-41.czi #2.tif_registered_slice43_rotated2_hoechst_edu.tif_draw_roi.tif
- sd_figure4/panel_c/smc4_dep_120min/whole_cell/RGB_230316_2108_ctrl_2h_smc4_dep_rep1_hemi_stlc_60min_zoom5-05-41.czi #2.tif_registered_slice43_rotated2_smc4.tif
- sd_figure4/panel_c/smc4_dep_240min/
- sd_figure4/panel_c/smc4_dep_240min/insets/
- sd_figure4/panel_c/smc4_dep_240min/insets/16bit_230316_2108_ctrl_4h_smc4_dep_rep1_hemi_stlc_60min_zoom5-19-27.czi #2.tif_registered_inset_170x60_all.tif
- sd_figure4/panel_c/smc4_dep_240min/insets/16bit_230316_2108_ctrl_4h_smc4_dep_rep1_hemi_stlc_60min_zoom5-19-27.czi #2.tif_registered_inset_170x60_edu.tif
- sd_figure4/panel_c/smc4_dep_240min/insets/16bit_230316_2108_ctrl_4h_smc4_dep_rep1_hemi_stlc_60min_zoom5-19-27.czi #2.tif_registered_inset_170x60_hoechst.tif
- sd_figure4/panel_c/smc4_dep_240min/insets/16bit_230316_2108_ctrl_4h_smc4_dep_rep1_hemi_stlc_60min_zoom5-19-27.czi #2.tif_registered_inset_170x60_hoechst_edu.tif
- sd_figure4/panel_c/smc4_dep_240min/insets/16bit_230316_2108_ctrl_4h_smc4_dep_rep1_hemi_stlc_60min_zoom5-19-27.czi #2.tif_registered_inset_170x60_Smc4.tif
- sd_figure4/panel_c/smc4_dep_240min/insets/RGB_230316_2108_ctrl_4h_smc4_dep_rep1_hemi_stlc_60min_zoom5-19-27.czi #2.tif_registered_inset_170x60_edu.tif
- sd_figure4/panel_c/smc4_dep_240min/insets/RGB_230316_2108_ctrl_4h_smc4_dep_rep1_hemi_stlc_60min_zoom5-19-27.czi #2.tif_registered_inset_170x60_hoechst.tif
- sd_figure4/panel_c/smc4_dep_240min/insets/RGB_230316_2108_ctrl_4h_smc4_dep_rep1_hemi_stlc_60min_zoom5-19-27.czi #2.tif_registered_inset_170x60_hoechst_edu.tif (RGB).tif
- sd_figure4/panel_c/smc4_dep_240min/insets/RGB_230316_2108_ctrl_4h_smc4_dep_rep1_hemi_stlc_60min_zoom5-19-27.czi #2.tif_registered_inset_170x60_Smc4.tif
- sd_figure4/panel_c/smc4_dep_240min/whole_cell/
- sd_figure4/panel_c/smc4_dep_240min/whole_cell/16bit_230316_2108_ctrl_4h_smc4_dep_rep1_hemi_stlc_60min_zoom5-19-27.czi #2.tif_registered_rotate_all.tif
- sd_figure4/panel_c/smc4_dep_240min/whole_cell/16bit_230316_2108_ctrl_4h_smc4_dep_rep1_hemi_stlc_60min_zoom5-19-27.czi #2.tif_registered_rotate_hoechst_edu.tif
- sd_figure4/panel_c/smc4_dep_240min/whole_cell/16bit_230316_2108_ctrl_4h_smc4_dep_rep1_hemi_stlc_60min_zoom5-19-27.czi #2.tif_registered_rotate_smc4.tif
- sd_figure4/panel_c/smc4_dep_240min/whole_cell/16bit_230316_2108_ctrl_4h_smc4_dep_rep1_hemi_stlc_60min_zoom5-19-27.czi #2.tif_registered_slice51_all.tif
- sd_figure4/panel_c/smc4_dep_240min/whole_cell/RGB_230316_2108_ctrl_4h_smc4_dep_rep1_hemi_stlc_60min_zoom5-19-27.czi #2.tif_registered_rotate.tif_draw_roi.tif
- sd_figure4/panel_c/smc4_dep_240min/whole_cell/RGB_230316_2108_ctrl_4h_smc4_dep_rep1_hemi_stlc_60min_zoom5-19-27.czi #2.tif_registered_rotate_hoechst_edu.tif.tif
- sd_figure4/panel_c/smc4_dep_240min/whole_cell/RGB_230316_2108_ctrl_4h_smc4_dep_rep1_hemi_stlc_60min_zoom5-19-27.czi #2.tif_registered_rotate_smc4.tif
- sd_figure4/panel_d/
- sd_figure4/panel_d/norm_smc4_fluorescence_ctrl_120min_smc4_dep.csv
- sd_figure4/panel_d/norm_smc4_fluorescence_ctrl_240min_smc4_dep.csv
- sd_figure4/panel_d/norm_smc4_fluorescence_ctrl_60min_stlc.csv
- sd_figure4/panel_d/normalised_data_non-cell_background_mean_smc4.csv
- sd_figure4/panel_d/README_fig4d.txt
- sd_figure4/panel_e/
- sd_figure4/panel_e/ctrl_120min_smc4_dep_sep_score.csv
- sd_figure4/panel_e/ctrl_240min_smc4_dep_sep_score.csv
- sd_figure4/panel_e/ctrl_60min_stlc_sep_score.csv
- sd_figure4/panel_e/fig4e_sep_score.csv
- sd_figure4/panel_e/README_fig4e.txt
