# Supplementary material for: Cohesin‐mediated DNA loop extrusion resolves sister chromatids in G2 phase
Source: EMBO J. 2023 Jun 26;42(16):e113475. doi: 10.15252/embj.2023113475 (PMC10425840; doi:10.15252/embj.2023113475)
Supplement: Supplementary file 7 — Source Data for Figure 4 [file EMBJ-42-e113475-s001.zip › sd_figure4/panel_b/fig4b_prometa_all.csv]

wapl dep prometa	wapl smc4 dep prometa	wapl sor smc4 dep prometa
0,784191	0,539337	0,938799
1,069861	0,555971	0,930503
0,890027	0,711987	0,538396
0,902735	0,694481	0,854312
1,086825	0,540529	0,885431
0,836343	0,495614	0,824535
1,00426	0,536989	0,929833
1,143957	0,390479	0,790323
0,873128	0,579721	0,881507
0,895977	0,642909	0,946868
1,033997	0,78882	0,988911
0,922646	0,678913	1,139415
1,072259	0,583642	0,832808
0,867509	0,743429	0,793301
1,017259	0,725169	0,589905
1,077286	0,595593	0,915502
0,816912	0,7496	1,110751
0,621728	0,869431	0,984069
0,852556	0,565196	1,001025
1,03281	0,633463	0,798167
0,948438	0,506823	0,847119
	0,402071	0,674248
	0,475503	0,905814
	0,616329	0,697886
	0,640007	0,722815
		0,769864
		0,763903
		0,787663
