# Supplementary material for: Cohesin‐mediated DNA loop extrusion resolves sister chromatids in G2 phase
Source: EMBO J. 2023 Jun 26;42(16):e113475. doi: 10.15252/embj.2023113475 (PMC10425840; doi:10.15252/embj.2023113475)
Supplement: Supplementary file 7 — Source Data for Figure 4 [file EMBJ-42-e113475-s001.zip › sd_figure4/panel_b/README_fig4b.txt]

Quantification of normalised sister chromatid separation score per cell for WAPL depleted, WAPL/SMC4 depleted, and WAPL/SMC4/Sororin depleted prometaphase cells, as in Fig. 4b of Batty et, al, 2023.

CSV file provided for each condition, with the cell name and the separation score for each cell.

Final CSV file provided with the separation scores for each condition, without the cell information (plotted in the figure)
