# Supplementary material for: Cohesin‐mediated DNA loop extrusion resolves sister chromatids in G2 phase
Source: EMBO J. 2023 Jun 26;42(16):e113475. doi: 10.15252/embj.2023113475 (PMC10425840; doi:10.15252/embj.2023113475)
Supplement: Supplementary file 7 — Source Data for Figure 4 [file EMBJ-42-e113475-s001.zip › sd_figure4/panel_b/wapl_dep_prometa_norm_sep_score.csv]

Cell	wapl_dep_prometa
5303_2108_ON_G2_ctrl_siRNA_wapl_depleted_prometa_hemi_zoom5_rep1_stain_scc1_cycb1-02-08..czi #2.tif_registered.tif	0,784191
5303_2108_ON_G2_ctrl_siRNA_wapl_depleted_prometa_hemi_zoom5_rep1_stain_scc1_cycb1-02-08.czi #1.tif_registered.tif	1,069861
5303_2108_ON_G2_ctrl_siRNA_wapl_depleted_prometa_hemi_zoom5_rep1_stain_scc1_cycb1-03-09.czi #1.tif_registered.tif	0,890027
5303_2108_ON_G2_ctrl_siRNA_wapl_depleted_prometa_hemi_zoom5_rep1_stain_scc1_cycb1-03-09.czi #2.tif_registered.tif	0,902735
5303_2108_ON_G2_ctrl_siRNA_wapl_depleted_prometa_hemi_zoom5_rep1_stain_scc1_cycb1-06-11.tif_registered.tif	1,086825
5303_2108_wapl_depleted_ON_G2_hemi_prometa_zoom5_rep2stain_smc4_cycb1-03-15-16.tif_registered.tif	0,836343
5303_2108_wapl_depleted_ON_G2_hemi_prometa_zoom5_rep2stain_smc4_cycb1-03-15-17.tif_registered.tif	1,00426
5303_2108_wapl_depleted_ON_G2_hemi_prometa_zoom5_rep2stain_smc4_cycb1-03-15-18.tif_registered.tif	1,143957
5303_2108_wapl_depleted_ON_G2_hemi_prometa_zoom5_rep2stain_smc4_cycb1-04-22.tif_registered.tif	0,873128
5303_2108_wapl_depleted_ON_G2_hemi_prometa_zoom5_rep2stain_smc4_cycb1-05-24.czi #1.tif_registered.tif	0,895977
5303_2108_wapl_depleted_ON_G2_hemi_prometa_zoom5_rep2stain_smc4_cycb1-05-24.czi #2.tif_registered.tif	1,033997
5303_2108_wapl_depleted_ON_G2_hemi_prometa_zoom5_rep2stain_smc4_cycb1-05-24.czi #3.tif_registered.tif	0,922646
5303_2108_wapl_depleted_ON_G2_hemi_prometa_zoom5_rep2stain_smc4_cycb1-05-24.czi #4.tif_registered.tif	1,072259
5303_2108_wapl_depleted_ON_G2_hemi_prometa_zoom5_rep2stain_smc4_cycb1-05-24.czi #5.tif_registered.tif	0,867509
5303_2108_wapl_depleted_ON_G2_hemi_prometa_zoom5_rep2stain_smc4_cycb1-06-25.tif_registered.tif	1,017259
230306_2108_compensation_wapl_dep_stlc_rep1_hemi-02-70.czi #1.tif_registered.tif	1,077286
230306_2108_compensation_wapl_dep_stlc_rep1_hemi-02-70.czi #2.tif_registered.tif	0,816912
230306_2108_compensation_wapl_dep_stlc_rep1_hemi-02-70.czi #3.tif_registered.tif	0,621728
230306_2108_compensation_wapl_dep_stlc_rep1_hemi-02-70.czi #4.tif_registered.tif	0,852556
230306_2108_compensation_wapl_dep_stlc_rep1_hemi-02-70.czi #5.tif_registered.tif	1,03281
230306_2108_compensation_wapl_dep_stlc_rep1_hemi-02-70.czi #6.tif_registered.tif	0,948438
