# Supplementary material for: Cohesin‐mediated DNA loop extrusion resolves sister chromatids in G2 phase
Source: EMBO J. 2023 Jun 26;42(16):e113475. doi: 10.15252/embj.2023113475 (PMC10425840; doi:10.15252/embj.2023113475)
Supplement: Supplementary file 7 — Source Data for Figure 4 [file EMBJ-42-e113475-s001.zip › sd_figure4/panel_b/wapl_smc4_dep_prometa_norm_sep_score.csv]

Cell	wapl_ smc4_dep_prometa
5303_2108_ON_G2_ctrl_siRNA_wapl_smc4_depleted_hemi_zoom4_8_prometa_rep1_smc4_cycb1-01-03.czi #2.tif_registered.tif	0,539337
5303_2108_ON_G2_ctrl_siRNA_wapl_smc4_depleted_hemi_zoom4_8_prometa_rep1_smc4_cycb1-02-03.czi #1.tif_registered.tif	0,555971
5303_2108_ON_G2_ctrl_siRNA_wapl_smc4_depleted_hemi_zoom4_8_prometa_rep1_smc4_cycb1-02-03.czi #3.tif_registered.tif	0,711987
5303_2108_ON_G2_ctrl_siRNA_wapl_smc4_depleted_hemi_zoom4_8_prometa_rep1_smc4_cycb1-02-03.czi #4.tif_registered.tif	0,694481
5303_2108_ON_G2_ctrl_siRNA_wapl_smc4_depleted_hemi_zoom4_8_prometa_rep1_smc4_cycb1-05-02.czi #01.tif_registered.tif	0,540529
5303_2108_ON_G2_ctrl_siRNA_wapl_smc4_depleted_hemi_zoom4_8_prometa_rep1_smc4_cycb1-05-02.czi #03.tif_registered.tif	0,495614
5303_2108_ON_G2_ctrl_siRNA_wapl_smc4_depleted_hemi_zoom4_8_prometa_rep1_smc4_cycb1-05-02.czi #06.tif_registered.tif	0,536989
5303_2108_ON_G2_ctrl_siRNA_wapl_smc4_depleted_hemi_zoom4_8_prometa_rep1_smc4_cycb1-05-02.czi #07.tif_registered.tif	0,390479
5303_2108_ON_G2_ctrl_siRNA_wapl_smc4_depleted_hemi_zoom4_8_prometa_rep1_smc4_cycb1-05-02.czi #08.tif_registered.tif	0,579721
5303_2108_ON_G2_ctrl_siRNA_wapl_smc4_depleted_hemi_zoom4_8_prometa_rep1_smc4_cycb1-05-02.czi #10.tif_registered.tif	0,642909
5303_2108_ON_G2_ctrl_siRNA_wapl_smc4_depleted_prometa_hemi_zoom4.5_rep1_stain_scc1_cycb1-06-19.czi #1.tif_registered.tif	0,78882
5303_2108_ON_G2_ctrl_siRNA_wapl_smc4_depleted_prometa_hemi_zoom4.5_rep1_stain_scc1_cycb1-06-19.czi #2.tif_registered.tif	0,678913
5303_2108_ON_G2_ctrl_siRNA_wapl_smc4_depleted_prometa_hemi_zoom4.5_rep1_stain_scc1_cycb1-06-19.czi #3.tif_registered.tif	0,583642
5303_2108_ON_G2_ctrl_siRNA_wapl_smc4_depleted_prometa_hemi_zoom4.5_rep1_stain_scc1_cycb1-06-19.czi #4.tif_registered.tif	0,743429
5303_2108_ON_G2_ctrl_siRNA_wapl_smc4_depleted_prometa_hemi_zoom4.5_rep1_stain_scc1_cycb1-06-19.czi #5.tif_registered.tif	0,725169
5303_2108_ON_G2_ctrl_siRNA_wapl_smc4_depleted_prometa_hemi_zoom4.5_rep1_stain_scc1_cycb1-06-19.czi #6.tif_registered.tif	0,595593
5303_2108_ON_G2_ctrl_siRNA_wapl_smc4_depleted_prometa_hemi_zoom4.5_rep1_stain_scc1_cycb1-06-19.czi #7.tif_registered.tif	0,7496
5303_2108_ON_G2_ctrl_siRNA_wapl_smc4_depleted_prometa_hemi_zoom4.5_rep1_stain_scc1_cycb1-06-19.czi #8.tif_registered.tif	0,869431
5303_2108_wapl_smc4_depleted_ON_G2_hemi_prometa_zoom5_rep2_stain_smc4_cycb1-01-09.czi #1.tif_registered.tif	0,565196
5303_2108_wapl_smc4_depleted_ON_G2_hemi_prometa_zoom5_rep2_stain_smc4_cycb1-01-09.czi #6.tif_registered.tif	0,633463
230320_2108_compensation_wapl_smc4_dep_stlc_rep2_hemi-02-06.tif_registered.tif	0,506823
230320_2108_compensation_wapl_smc4_dep_stlc_rep2_hemi-02-12.tif_registered.tif	0,402071
230320_2108_compensation_wapl_smc4_dep_stlc_rep2_hemi-09-05.tif_registered.tif	0,475503
230320_2108_compensation_wapl_smc4_dep_stlc_rep2_hemi-18-07-09.tif_registered.tif	0,616329
230320_2108_compensation_wapl_smc4_dep_stlc_rep2_hemi-19-11.tif_registered.tif	0,640007
