# Supplementary material for: Cohesin‐mediated DNA loop extrusion resolves sister chromatids in G2 phase
Source: EMBO J. 2023 Jun 26;42(16):e113475. doi: 10.15252/embj.2023113475 (PMC10425840; doi:10.15252/embj.2023113475)
Supplement: Supplementary file 7 — Source Data for Figure 4 [file EMBJ-42-e113475-s001.zip › sd_figure4/panel_b/wapl_smc4_sor_dep_prometa_norm_sep_score.csv]

Cell	wapl_sor_smc4_dep_prometa
5303_2108_ON_G2_sor_siRNA_wapl_smc4_depleted_prometa_hemi_zoom4_8_smc4_cycb1-07-122.czi #01.tif_registered.tif	0,938799
5303_2108_ON_G2_sor_siRNA_wapl_smc4_depleted_prometa_hemi_zoom4_8_smc4_cycb1-07-122.czi #02.tif_registered.tif	0,930503
5303_2108_ON_G2_sor_siRNA_wapl_smc4_depleted_prometa_hemi_zoom4_8_smc4_cycb1-07-122.czi #05.tif_registered.tif	0,538396
5303_2108_ON_G2_sor_siRNA_wapl_smc4_depleted_prometa_hemi_zoom4_8smc4_cycb1-07-122.czi #03.tif_registered.tif	0,854312
5303_2108_ON_G2_sor_siRNA_wapl_smc4_depleted_prometa_hemi_zoom4_8smc4_cycb1-07-122.czi #04.tif_registered.tif	0,885431
5303_2108_ON_G2_sor_siRNA_wapl_smc4_depleted_prometa_hemi_zoom4_8smc4_cycb1-07-122.czi #06.tif_registered.tif	0,824535
5303_2108_ON_G2_sor_siRNA_wapl_smc4_depleted_prometa_hemi_zoom4_8smc4_cycb1-07-122.czi #07.tif_registered.tif	0,929833
5303_2108_ON_G2_sor_siRNA_wapl_smc4_depleted_prometa_hemi_zoom4_8smc4_cycb1-07-122.czi #08.tif_registered.tif	0,790323
5303_2108_ON_G2_sor_siRNA_wapl_smc4_depleted_prometa_hemi_zoom4_8smc4_cycb1-07-122.czi #09.tif_registered.tif	0,881507
5303_2108_ON_G2_sor_siRNA_wapl_smc4_depleted_prometa_hemi_zoom4_8smc4_cycb1-07-122.czi #10.tif_registered.tif	0,946868
5303_2108_ON_G2_sor_siRNA_wapl_sor_smc4_depleted_prometa_hemi_zoom4.5_stain_scc1_cycb1-01-26-27.tif_registered.tif	0,988911
5303_2108_ON_G2_sor_siRNA_wapl_sor_smc4_depleted_prometa_hemi_zoom5_rep1_stain_scc1_cycb1-01-28.tif_registered.tif	1,139415
5303_2108_ON_G2_sor_siRNA_wapl_sor_smc4_depleted_prometa_hemi_zoom5_rep1_stain_scc1_cycb1-07-24.czi #1.tif_registered.tif	0,832808
5303_2108_ON_G2_sor_siRNA_wapl_sor_smc4_depleted_prometa_hemi_zoom5_rep1_stain_scc1_cycb1-07-24.czi #2.tif_registered.tif	0,793301
5303_2108_ON_G2_sor_siRNA_wapl_sor_smc4_depleted_prometa_hemi_zoom5_rep1_stain_scc1_cycb1-07-24.czi #3.tif_registered.tif	0,589905
5303_2108_ON_G2_sor_siRNA_wapl_sor_smc4_depleted_prometa_hemi_zoom5_rep1_stain_scc1_cycb1-07-24.czi #4.tif_registered.tif	0,915502
5303_2108_ON_G2_sor_siRNA_wapl_sor_smc4_depleted_prometa_hemi_zoom5_rep1_stain_scc1_cycb1-07-24.czi #5.tif_registered.tif	1,110751
5303_2108_ON_G2_sor_siRNA_wapl_sor_smc4_depleted_prometa_hemi_zoom5_rep1_stain_scc1_cycb1-07-24.czi #6.tif_registered.tif	0,984069
5303_2108_ON_G2_sor_siRNA_wapl_sor_smc4_depleted_prometa_hemi_zoom5_rep1_stain_scc1_cycb1-07-24.czi #7.tif_registered.tif	1,001025
5303_2108_ON_G2_sor_siRNA_wapl_sor_smc4_depleted_prometa_hemi_zoom5_rep1_stain_scc1_cycb1-07-24.czi #9.tif_registered.tif	0,798167
5303_2108_wapl_sor_smc4_depleted_hemi_prometa_zoom5_rep2_stain_smc4_cycb1-02-08.czi #1.tif_registered.tif	0,847119
5303_2108_wapl_sor_smc4_depleted_hemi_prometa_zoom5_rep2_stain_smc4_cycb1-02-08.czi #3.tif_registered.tif	0,674248
5303_2108_wapl_sor_smc4_depleted_hemi_prometa_zoom5_rep2_stain_smc4_cycb1-02-08.czi #6.tif_registered.tif	0,905814
230320_2108_compensation_wapl_smc4_sororin_dep_stlc_rep1_hemi-01-21-22.tif_registered.tif	0,697886
230320_2108_compensation_wapl_smc4_sororin_dep_stlc_rep1_hemi-02-25.tif_registered.tif	0,722815
230320_2108_compensation_wapl_smc4_sororin_dep_stlc_rep1_hemi-04-16-17.tif_registered.tif	0,769864
230320_2108_compensation_wapl_smc4_sororin_dep_stlc_rep1_hemi-05-13-14.tif_registered.tif	0,763903
230320_2108_compensation_wapl_smc4_sororin_dep_stlc_rep1_hemi-17-20.tif_registered.tif	0,787663
