# Supplementary material for: Cohesin‐mediated DNA loop extrusion resolves sister chromatids in G2 phase
Source: EMBO J. 2023 Jun 26;42(16):e113475. doi: 10.15252/embj.2023113475 (PMC10425840; doi:10.15252/embj.2023113475)
Supplement: Supplementary file 7 — Source Data for Figure 4 [file EMBJ-42-e113475-s001.zip › sd_figure4/panel_d/norm_smc4_fluorescence_ctrl_240min_smc4_dep.csv]

Cell	ctrl 240 min smc4 dep
230316_2108_ctrl_4h_smc4_dep_rep1_hemi_stlc_60min_zoom5-06-25.tif_registered.tif	0,059962
230316_2108_ctrl_4h_smc4_dep_rep1_hemi_stlc_60min_zoom5-15-18-20.tif_registered.tif	0,072829
230316_2108_ctrl_4h_smc4_dep_rep1_hemi_stlc_60min_zoom5-18-26.tif_registered.tif	0,100662
230316_2108_ctrl_4h_smc4_dep_rep1_hemi_stlc_60min_zoom5-19-27.czi #1.tif_registered.tif	0,06587
230316_2108_ctrl_4h_smc4_dep_rep1_hemi_stlc_60min_zoom5-19-27.czi #2.tif_registered.tif	0,047908
230316_2108_ctrl_4h_smc4_dep_rep1_hemi_stlc_60min_zoom5-20-28.czi #1.tif_registered.tif	0,082033
230316_2108_ctrl_4h_smc4_dep_rep1_hemi_stlc_60min_zoom5-20-28.czi #2.tif_registered.tif	0,093744
230316_2108_ctrl_4h_smc4_dep_rep1_hemi_stlc_60min_zoom5-20-28.czi #3.tif_registered.tif	0,076072
230316_2108_ctrl_4h_smc4_dep_rep1_hemi_stlc_60min_zoom5-20-28.czi #4.tif_registered.tif	0,082483
230316_2108_ctrl_4h_smc4_dep_rep1_hemi_stlc_60min_zoom5-20-28.czi #5.tif_registered.tif	0,135169
230316_2108_ctrl_4h_smc4_dep_rep1_hemi_stlc_60min_zoom5-20-28.czi #6.tif_registered.tif	0,068987
230316_2108_ctrl_4h_smc4_dep_rep1_hemi_stlc_60min_zoom5-20-28.czi #7.tif_registered.tif	0,101153
230316_2108_ctrl_4h_smc4_dep_rep2_hemi_stlc_60min_zoom5-01-39.czi #1.tif_registered.tif	0,044566
230316_2108_ctrl_4h_smc4_dep_rep2_hemi_stlc_60min_zoom5-01-39.czi #2.tif_registered.tif	0,041622
230316_2108_ctrl_4h_smc4_dep_rep2_hemi_stlc_60min_zoom5-03-37.czi #1.tif_registered.tif	0,059171
230316_2108_ctrl_4h_smc4_dep_rep2_hemi_stlc_60min_zoom5-03-37.czi #2.tif_registered.tif	0,049581
230316_2108_ctrl_4h_smc4_dep_rep2_hemi_stlc_60min_zoom5-03-37.czi #3.tif_registered.tif	0,075974
230316_2108_ctrl_4h_smc4_dep_rep2_hemi_stlc_60min_zoom5-04-38.tif_registered.tif	0,155753
230316_2108_ctrl_4h_smc4_dep_rep2_hemi_stlc_60min_zoom5-06-29-30.tif_registered.tif	0,0559
230316_2108_ctrl_4h_smc4_dep_rep2_hemi_stlc_60min_zoom5-07-Split Scenes-33-36.tif_registered.tif	0,067701
