# Supplementary material for: Cohesin‐mediated DNA loop extrusion resolves sister chromatids in G2 phase
Source: EMBO J. 2023 Jun 26;42(16):e113475. doi: 10.15252/embj.2023113475 (PMC10425840; doi:10.15252/embj.2023113475)
Supplement: Supplementary file 7 — Source Data for Figure 4 [file EMBJ-42-e113475-s001.zip › sd_figure4/panel_e/ctrl_120min_smc4_dep_sep_score.csv]

Cell	ctrl 120 min smc4 dep
230316_2108_ctrl_2h_smc4_dep_rep1_hemi_stlc_60min_zoom5-04-40.tif_registered.tif	0,574126
230316_2108_ctrl_2h_smc4_dep_rep1_hemi_stlc_60min_zoom5-05-41.czi #1.tif_registered.tif	0,409376
230316_2108_ctrl_2h_smc4_dep_rep1_hemi_stlc_60min_zoom5-05-41.czi #2.tif_registered.tif	0,703598
230316_2108_ctrl_2h_smc4_dep_rep1_hemi_stlc_60min_zoom5-05-41.czi #3.tif_registered.tif	0,641498
230316_2108_ctrl_2h_smc4_dep_rep1_hemi_stlc_60min_zoom5-05-41.czi #4.tif_registered.tif	0,438466
230316_2108_ctrl_2h_smc4_dep_rep1_hemi_stlc_60min_zoom5-09-42.czi #1.tif_registered.tif	0,66363
230316_2108_ctrl_2h_smc4_dep_rep1_hemi_stlc_60min_zoom5-09-42.czi #2.tif_registered.tif	0,709714
230316_2108_ctrl_2h_smc4_dep_rep1_hemi_stlc_60min_zoom5-09-42.czi #3.tif_registered.tif	1,162514
230316_2108_ctrl_2h_smc4_dep_rep1_hemi_stlc_60min_zoom5-09-42.czi #4.tif_registered.tif	0,390232
230316_2108_ctrl_2h_smc4_dep_rep2_hemi_stlc_60min_zoom5-01-46.czi #2.tif_registered.tif	0,390296
230316_2108_ctrl_2h_smc4_dep_rep2_hemi_stlc_60min_zoom5-02-47.czi #1.tif_registered.tif	0,386842
230316_2108_ctrl_2h_smc4_dep_rep2_hemi_stlc_60min_zoom5-02-47.czi #2.tif_registered.tif	0,459232
230316_2108_ctrl_2h_smc4_dep_rep2_hemi_stlc_60min_zoom5-02-47.czi #3.tif_registered.tif	0,75746
230316_2108_ctrl_2h_smc4_dep_rep2_hemi_stlc_60min_zoom5-03-48.tif_registered.tif	0,794428
230316_2108_ctrl_2h_smc4_dep_rep2_hemi_stlc_60min_zoom5-04-43-45.tif_registered.tif	0,707681
