# Supplementary material for: Cohesin‐mediated DNA loop extrusion resolves sister chromatids in G2 phase
Source: EMBO J. 2023 Jun 26;42(16):e113475. doi: 10.15252/embj.2023113475 (PMC10425840; doi:10.15252/embj.2023113475)
Supplement: Supplementary file 7 — Source Data for Figure 4 [file EMBJ-42-e113475-s001.zip › sd_figure4/panel_e/ctrl_240min_smc4_dep_sep_score.csv]

Cell	ctrl 240 min smc4 dep
230316_2108_ctrl_4h_smc4_dep_rep1_hemi_stlc_60min_zoom5-06-25.tif_registered.tif	1,08146
230316_2108_ctrl_4h_smc4_dep_rep1_hemi_stlc_60min_zoom5-15-18-20.tif_registered.tif	0,322776
230316_2108_ctrl_4h_smc4_dep_rep1_hemi_stlc_60min_zoom5-18-26.tif_registered.tif	1,011536
230316_2108_ctrl_4h_smc4_dep_rep1_hemi_stlc_60min_zoom5-19-27.czi #1.tif_registered.tif	0,371348
230316_2108_ctrl_4h_smc4_dep_rep1_hemi_stlc_60min_zoom5-19-27.czi #2.tif_registered.tif	0,443227
230316_2108_ctrl_4h_smc4_dep_rep1_hemi_stlc_60min_zoom5-20-28.czi #1.tif_registered.tif	0,558963
230316_2108_ctrl_4h_smc4_dep_rep1_hemi_stlc_60min_zoom5-20-28.czi #2.tif_registered.tif	0,582059
230316_2108_ctrl_4h_smc4_dep_rep1_hemi_stlc_60min_zoom5-20-28.czi #3.tif_registered.tif	0,782296
230316_2108_ctrl_4h_smc4_dep_rep1_hemi_stlc_60min_zoom5-20-28.czi #4.tif_registered.tif	0,555072
230316_2108_ctrl_4h_smc4_dep_rep1_hemi_stlc_60min_zoom5-20-28.czi #5.tif_registered.tif	0,429731
230316_2108_ctrl_4h_smc4_dep_rep1_hemi_stlc_60min_zoom5-20-28.czi #6.tif_registered.tif	0,575372
230316_2108_ctrl_4h_smc4_dep_rep1_hemi_stlc_60min_zoom5-20-28.czi #7.tif_registered.tif	0,349812
230316_2108_ctrl_4h_smc4_dep_rep2_hemi_stlc_60min_zoom5-01-39.czi #1.tif_registered.tif	0,240808
230316_2108_ctrl_4h_smc4_dep_rep2_hemi_stlc_60min_zoom5-01-39.czi #2.tif_registered.tif	0,527088
230316_2108_ctrl_4h_smc4_dep_rep2_hemi_stlc_60min_zoom5-03-37.czi #1.tif_registered.tif	0,433719
230316_2108_ctrl_4h_smc4_dep_rep2_hemi_stlc_60min_zoom5-03-37.czi #2.tif_registered.tif	0,77682
230316_2108_ctrl_4h_smc4_dep_rep2_hemi_stlc_60min_zoom5-03-37.czi #3.tif_registered.tif	0,696715
230316_2108_ctrl_4h_smc4_dep_rep2_hemi_stlc_60min_zoom5-04-38.tif_registered.tif	0,676823
230316_2108_ctrl_4h_smc4_dep_rep2_hemi_stlc_60min_zoom5-06-29-30.tif_registered.tif	0,26726
230316_2108_ctrl_4h_smc4_dep_rep2_hemi_stlc_60min_zoom5-07-Split Scenes-33-36.tif_registered.tif	0,561792
