# Supplementary material for: Cohesin‐mediated DNA loop extrusion resolves sister chromatids in G2 phase
Source: EMBO J. 2023 Jun 26;42(16):e113475. doi: 10.15252/embj.2023113475 (PMC10425840; doi:10.15252/embj.2023113475)
Supplement: Supplementary file 7 — Source Data for Figure 4 [file EMBJ-42-e113475-s001.zip › sd_figure4/panel_e/ctrl_60min_stlc_sep_score.csv]

Cell	ctrl 60 min
230316_2108_ctrl_rep1_hemi_stlc_60min_zoom5-02-02.czi #1.tif_registered.tif	1,211014
230316_2108_ctrl_rep1_hemi_stlc_60min_zoom5-02-02.czi #2.tif_registered.tif	1,095816
230316_2108_ctrl_rep1_hemi_stlc_60min_zoom5-04-06.czi #1.tif_registered.tif	1,128817
230316_2108_ctrl_rep1_hemi_stlc_60min_zoom5-04-06.czi #2.tif_registered.tif	0,993848
230316_2108_ctrl_rep1_hemi_stlc_60min_zoom5-05-03.tif_registered.tif	1,101955
230316_2108_ctrl_rep1_hemi_stlc_60min_zoom5-06-04.tif_registered.tif	1,146206
230316_2108_ctrl_rep1_hemi_stlc_60min_zoom5-06-12.tif_registered.tif	1,193576
230316_2108_ctrl_rep1_hemi_stlc_60min_zoom5-07-05.tif_registered.tif	1,261457
230316_2108_ctrl_rep2_hemi_stlc_60min_zoom5-02-07.tif_registered.tif	1,16857
230316_2108_ctrl_rep2_hemi_stlc_60min_zoom5-02-10.tif_registered.tif	1,352057
230316_2108_ctrl_rep2_hemi_stlc_60min_zoom5-03-11.tif_registered.tif	1,114903
230316_2108_ctrl_rep2_hemi_stlc_60min_zoom5-04-08.czi #1.tif_registered.tif	1,141278
230316_2108_ctrl_rep2_hemi_stlc_60min_zoom5-04-08.czi #2.tif_registered.tif	1,139088
230316_2108_ctrl_rep2_hemi_stlc_60min_zoom5-05-09.czi #1.tif_registered.tif	1,143325
230316_2108_ctrl_rep2_hemi_stlc_60min_zoom5-05-09.czi #2.tif_registered.tif	1,270428
230316_2108_ctrl_rep2_hemi_stlc_60min_zoom5-07-13-14.tif_registered.tif	1,014555
