# Supplementary material for: Cohesin‐mediated DNA loop extrusion resolves sister chromatids in G2 phase
Source: EMBO J. 2023 Jun 26;42(16):e113475. doi: 10.15252/embj.2023113475 (PMC10425840; doi:10.15252/embj.2023113475)
Supplement: Supplementary file 7 — Source Data for Figure 4 [file EMBJ-42-e113475-s001.zip › sd_figure4/panel_e/fig4e_sep_score.csv]

	ctrl 60 min	ctrl 120 min smc4 dep	ctrl 240 min smc4 dep
	1,211014	0,574126	1,08146
	1,095816	0,409376	0,322776
	1,128817	0,703598	1,011536
	0,993848	0,641498	0,371348
	1,101955	0,438466	0,443227
	1,146206	0,66363	0,558963
	1,193576	0,709714	0,582059
	1,261457	1,162514	0,782296
	1,16857	0,390232	0,555072
	1,352057	0,390296	0,429731
	1,114903	0,386842	0,575372
	1,141278	0,459232	0,349812
	1,139088	0,75746	0,240808
	1,143325	0,794428	0,527088
	1,270428	0,707681	0,433719
	1,014555		0,77682
			0,696715
			0,676823
			0,26726
			0,561792
