# Supplementary material for: Cohesin‐mediated DNA loop extrusion resolves sister chromatids in G2 phase
Source: EMBO J. 2023 Jun 26;42(16):e113475. doi: 10.15252/embj.2023113475 (PMC10425840; doi:10.15252/embj.2023113475)
Supplement: Supplementary file 8 — Source Data for Figure 5 [file EMBJ-42-e113475-s006.zip]

Archive with 10 entries (7 files):
- sd_figure5/panel_a/
- sd_figure5/panel_a/G2_WT.csv
- sd_figure5/panel_a/NIPBL_depletion.csv
- sd_figure5/panel_a/README_fig5a.txt
- sd_figure5/panel_b/
- sd_figure5/panel_b/fig5b_genomic_resolution_mitosis.csv
- sd_figure5/panel_b/README_fig5b.txt
- sd_figure5/panel_c/
- sd_figure5/panel_c/fig5c_genomic_resolution_g2.csv
- sd_figure5/panel_c/README_fig5c.txt
