# Supplementary material for: Cohesin‐mediated DNA loop extrusion resolves sister chromatids in G2 phase
Source: EMBO J. 2023 Jun 26;42(16):e113475. doi: 10.15252/embj.2023113475 (PMC10425840; doi:10.15252/embj.2023113475)
Supplement: Supplementary file 8 — Source Data for Figure 5 [file EMBJ-42-e113475-s006.zip › sd_figure5/panel_a/G2_WT.csv]

bins	cis_contact_prob	trans_contact_prob	cis/trans_ratio	condition
0.0	0.0	0.0		G2_WT
11.832159566199232	0.0	0.0		G2_WT
15.874507866387544	0.0	0.0		G2_WT
21.213203435596427	0.0	0.0		G2_WT
29.154759474226502	0.0	0.0		G2_WT
39.54743986657038	0.0	0.0		G2_WT
53.83307533477908	0.0	0.0		G2_WT
73.60706487831179	0.0	0.0		G2_WT
100.30952098380293	0.0	0.0		G2_WT
135.9632303234959	0.0	0.0		G2_WT
184.30952227163957	0.0	0.0		G2_WT
250.98804752417993	0.0	0.0		G2_WT
341.48792072341297	0.0	0.0		G2_WT
464.02370629096094	0.0	0.0		G2_WT
631.0118857834613	0.0	0.0		G2_WT
857.9044235810886	0.0	0.0		G2_WT
1165.761553663527	1.1786206127255668e-07	3.8944468128239053e-10	302.64134275618375	G2_WT
1584.7498225272025	4.9269338240802267e-08	3.0628742689785284e-10	160.85981308411212	G2_WT
2154.570954969922	3.406270626880749e-08	2.4565494951893476e-10	138.66077738515904	G2_WT
2928.9042319611613	2.3632951252933327e-08	2.0334401326537893e-10	116.22152466367713	G2_WT
3981.5110197009376	1.643819646140239e-08	1.7327382430431096e-10	94.86831913245545	G2_WT
5412.117884894969	1.148972213251216e-08	1.4844589482114988e-10	77.40006651147323	G2_WT
7356.688793200376	8.085768416118548e-09	1.3857560357720172e-10	58.34914809960682	G2_WT
9999.96214992837	5.6381936977289776e-09	1.2857435086521197e-10	43.85162094763093	G2_WT
13593.509149590476	3.94564639086573e-09	1.1849950729045404e-10	33.296732459777736	G2_WT
18478.388890809718	2.7686069545035624e-09	1.1061874925563748e-10	25.028369721532226	G2_WT
25118.47097257315	1.9704006226574137e-09	1.0470034085793679e-10	18.81942891982522	G2_WT
34145.3502837502	1.4315660121099759e-09	1.0024147708348576e-10	14.281174357773091	G2_WT
46416.073584481484	1.066880442797411e-09	9.510105848406293e-11	11.218386627906977	G2_WT
63095.66536617234	8.062610169927886e-10	8.920596150585407e-11	9.038196588911587	G2_WT
85769.45843364058	6.303376414250549e-10	8.387993688689362e-11	7.514760559190957	G2_WT
116591.59489431474	4.967952504789817e-10	7.814622640932278e-11	6.357251953239734	G2_WT
158489.53832982163	3.9247751664259465e-10	7.31177009832431e-11	5.367749688034386	G2_WT
215443.63384653538	3.1241779798672295e-10	6.728309714615507e-11	4.643332593743067	G2_WT
292864.71278561366	2.407276853422621e-10	6.076719037738632e-11	3.96147466827503	G2_WT
398107.2862244548	1.794396455363621e-10	5.2874341205073854e-11	3.393699882527198	G2_WT
541169.4468121792	1.2819260598125654e-10	4.4422761381998926e-11	2.8857414981231444	G2_WT
735642.0971314787	8.777148678345755e-11	3.533057692358527e-11	2.484292486174061	G2_WT
999999.8870719937	5.675974811690745e-11	2.642653307859686e-11	2.147831800262812	G2_WT
1359356.0744712916	3.385731189142316e-11	1.858844615616156e-11	1.8214170031743289	G2_WT
1847849.8181548738	1.8637677248269782e-11	1.2199912960755445e-11	1.527689362065391	G2_WT
2511886.7989173	9.848142173407314e-12	7.393517402390476e-12	1.3319968882771829	G2_WT
3414549.253919176	5.329263369023671e-12	4.500974995417262e-12	1.184024211298606	G2_WT
4641588.891429313	3.1025516847820417e-12	2.7953450372914408e-12	1.10989936605045	G2_WT
6309573.485346296	2.065317630699071e-12	1.8489568249594048e-12	1.1170177706796462	G2_WT
8576959.251389736	1.523404272574555e-12	1.3803195276869e-12	1.1036605959834767	G2_WT
11659144.050915573	1.1694351795965144e-12	1.0902639715885251e-12	1.0726165498183307	G2_WT
15848931.98883988	8.846913358116154e-13	8.38947144042546e-13	1.0545257136804194	G2_WT
21544346.780217588	6.340024992948482e-13	5.92196131380209e-13	1.070595476227112	G2_WT
29286445.57477906	3.9731921641525073e-13	3.8018851513841547e-13	1.045058439681163	G2_WT
39810717.06374092	2.1785892441082605e-13	2.1303086467486755e-13	1.0226636630486723	G2_WT
54116952.26656608	1.198039324416767e-13	1.2163598054369282e-13	0.9849382716049383	G2_WT
73564225.24521726	7.388461008350875e-14	7.416341993288048e-14	0.9962406015037594	G2_WT
100000000.031548	5.13862638790743e-14	4.8255929766187656e-14	1.0648694187026115	G2_WT
135935638.91352907	4.266276217166823e-14	3.8030805135887107e-14	1.1217948717948718	G2_WT
184784979.5973894				G2_WT
251188642.950747				G2_WT
341454887.3052105				G2_WT
464158883.816068				G2_WT
630957344.5474693				G2_WT
857695898.3229429				G2_WT
