# Supplementary material for: Cohesin‐mediated DNA loop extrusion resolves sister chromatids in G2 phase
Source: EMBO J. 2023 Jun 26;42(16):e113475. doi: 10.15252/embj.2023113475 (PMC10425840; doi:10.15252/embj.2023113475)
Supplement: Supplementary file 8 — Source Data for Figure 5 [file EMBJ-42-e113475-s006.zip › sd_figure5/panel_a/NIPBL_depletion.csv]

bins	cis_contact_prob	trans_contact_prob	cis/trans_ratio	condition
0.0	0.0	0.0		NIPBL_depletion
11.832159566199232	0.0	0.0		NIPBL_depletion
15.874507866387544	0.0	0.0		NIPBL_depletion
21.213203435596427	0.0	0.0		NIPBL_depletion
29.154759474226502	0.0	0.0		NIPBL_depletion
39.54743986657038	0.0	0.0		NIPBL_depletion
53.83307533477908	0.0	0.0		NIPBL_depletion
73.60706487831179	0.0	0.0		NIPBL_depletion
100.30952098380293	0.0	0.0		NIPBL_depletion
135.9632303234959	0.0	0.0		NIPBL_depletion
184.30952227163957	0.0	0.0		NIPBL_depletion
250.98804752417993	0.0	0.0		NIPBL_depletion
341.48792072341297	0.0	0.0		NIPBL_depletion
464.02370629096094	0.0	0.0		NIPBL_depletion
631.0118857834613	0.0	0.0		NIPBL_depletion
857.9044235810886	0.0	0.0		NIPBL_depletion
1165.761553663527	6.209005084690438e-08	6.09396064880631e-10	101.88784343244261	NIPBL_depletion
1584.7498225272025	3.107024111382386e-08	5.495998688260537e-10	56.53247549019608	NIPBL_depletion
2154.570954969922	2.670211018673005e-08	5.100347336554158e-10	52.35351325066862	NIPBL_depletion
2928.9042319611613	2.2070211477443613e-08	4.960499695801173e-10	44.49191176470588	NIPBL_depletion
3981.5110197009376	1.7304498474548922e-08	4.657992310210002e-10	37.150122460740526	NIPBL_depletion
5412.117884894969	1.3052871721343849e-08	4.460781861004025e-10	29.26139884904825	NIPBL_depletion
7356.688793200376	9.609954759946323e-09	4.2531631514690827e-10	22.59484157485695	NIPBL_depletion
9999.96214992837	6.964711200441844e-09	4.116944302018259e-10	16.91718587746625	NIPBL_depletion
13593.509149590476	4.959879526576795e-09	3.8946222208663907e-10	12.735200605601817	NIPBL_depletion
18478.388890809718	3.54630781212824e-09	3.7851020058410245e-10	9.369120849730638	NIPBL_depletion
25118.47097257315	2.50180725055826e-09	3.5948783835472273e-10	6.959365473970819	NIPBL_depletion
34145.3502837502	1.759763511570243e-09	3.444934903471116e-10	5.108263467611842	NIPBL_depletion
46416.073584481484	1.2301453231782086e-09	3.253720988941477e-10	3.7807338962349317	NIPBL_depletion
63095.66536617234	8.598718969894181e-10	3.033570585105722e-10	2.8345208158703548	NIPBL_depletion
85769.45843364058	5.988327662602943e-10	2.795800380019093e-10	2.1419010117460706	NIPBL_depletion
116591.59489431474	4.20678080761953e-10	2.4928705902711975e-10	1.6875247451821707	NIPBL_depletion
158489.53832982163	2.914012586003849e-10	2.1472178579866702e-10	1.3571108190838914	NIPBL_depletion
215443.63384653538	2.008764458285197e-10	1.7343772105491574e-10	1.1582050583155208	NIPBL_depletion
292864.71278561366	1.3441442290095658e-10	1.2834778286041564e-10	1.0472671978069048	NIPBL_depletion
398107.2862244548	8.719040707630698e-11	8.758401426925042e-11	0.9955059471043036	NIPBL_depletion
541169.4468121792	5.41778992335807e-11	5.6112202003824946e-11	0.9655279475556423	NIPBL_depletion
735642.0971314787	3.2969720459025344e-11	3.457361905590356e-11	0.9536091783077495	NIPBL_depletion
999999.8870719937	2.0137317718174386e-11	2.070161622346637e-11	0.9727413309569365	NIPBL_depletion
1359356.0744712916	1.2498400914820065e-11	1.2720977377140383e-11	0.9825031948629758	NIPBL_depletion
1847849.8181548738	8.142499744097172e-12	8.089384841147263e-12	1.00656600025749	NIPBL_depletion
2511886.7989173	5.626324721850822e-12	5.518260176010724e-12	1.0195830827821208	NIPBL_depletion
3414549.253919176	4.0157084689487614e-12	3.9687338766451584e-12	1.011836165831132	NIPBL_depletion
4641588.891429313	3.029188903291749e-12	2.9818500814517288e-12	1.0158756545590557	NIPBL_depletion
6309573.485346296	2.4023736432800805e-12	2.3797345035113936e-12	1.0095133048393767	NIPBL_depletion
8576959.251389736	2.0358197912962852e-12	2.018857614772009e-12	1.0084018686608525	NIPBL_depletion
11659144.050915573	1.7941568258723814e-12	1.7704445190341887e-12	1.0133934198915922	NIPBL_depletion
15848931.98883988	1.5055371051106183e-12	1.4819651830771154e-12	1.015905854133873	NIPBL_depletion
21544346.780217588	1.1279518436533397e-12	1.1106570558804572e-12	1.0155716723549488	NIPBL_depletion
29286445.57477906	7.48380828832741e-13	7.458528335022456e-13	1.003389402328372	NIPBL_depletion
39810717.06374092	4.217426518148565e-13	4.196921806619344e-13	1.0048856548856548	NIPBL_depletion
54116952.26656608	2.3435198918084816e-13	2.303124732837799e-13	1.0175392840842405	NIPBL_depletion
73564225.24521726	1.3572463467415872e-13	1.3260196436119534e-13	1.0235492010092515	NIPBL_depletion
100000000.031548	7.919338768705438e-14	7.5697170366168e-14	1.046186895810956	NIPBL_depletion
135935638.91352907	6.435982407611664e-14	7.630539748418375e-14	0.8434504792332268	NIPBL_depletion
184784979.5973894				NIPBL_depletion
251188642.950747				NIPBL_depletion
341454887.3052105				NIPBL_depletion
464158883.816068				NIPBL_depletion
630957344.5474693				NIPBL_depletion
857695898.3229429				NIPBL_depletion
