# Supplementary material for: Cohesin‐mediated DNA loop extrusion resolves sister chromatids in G2 phase
Source: EMBO J. 2023 Jun 26;42(16):e113475. doi: 10.15252/embj.2023113475 (PMC10425840; doi:10.15252/embj.2023113475)
Supplement: Supplementary file 8 — Source Data for Figure 5 [file EMBJ-42-e113475-s006.zip › sd_figure5/panel_a/README_fig5a.txt]

Average contact probability curves over a range of genomic distances were calculated separately for cis and trans sister contacts to derive cis/trans sister
contact ratio curves for wild type and NIPBL depleted G2 cells.

CSV file for each condition provided with the genomic distance bins, cis contact probability, trans contact probability, and the cis/trans contact ratio, as in Fig. 5a of Batty et al, 2023.
