# Supplementary material for: Cohesin‐mediated DNA loop extrusion resolves sister chromatids in G2 phase
Source: EMBO J. 2023 Jun 26;42(16):e113475. doi: 10.15252/embj.2023113475 (PMC10425840; doi:10.15252/embj.2023113475)
Supplement: Supplementary file 8 — Source Data for Figure 5 [file EMBJ-42-e113475-s006.zip › sd_figure5/panel_b/fig5b_genomic_resolution_mitosis.csv]

WT 60 min noco	SMC4 depleted 60 min noco	NIPBL dep 60min mitosis
5,25904527522638e+007	1212861,88430942	3,89885171625858e+007
6,31447388636943e+007	1245358,14679073	5,86117602188011e+007
		4,79419873899369e+007
