# Supplementary material for: Cohesin‐mediated DNA loop extrusion resolves sister chromatids in G2 phase
Source: EMBO J. 2023 Jun 26;42(16):e113475. doi: 10.15252/embj.2023113475 (PMC10425840; doi:10.15252/embj.2023113475)
Supplement: Supplementary file 8 — Source Data for Figure 5 [file EMBJ-42-e113475-s006.zip › sd_figure5/panel_c/fig5c_genomic_resolution_g2.csv]

Wild type	NIPBL depleted	SMC4 depleted	Wapl depletion G2	Wapl + Sororin depletion	Sororin_depletion
3022084,58084581	184918,689186892	2790693,38693387	1,14423440234402e+007	1,36648040080401e+007	5210305,62305623
2837921,17921179	179671,156711567	2643512,59512595	1,22957098770988e+007	1,54611058910589e+007	5174822,30822308
2680245,32245322	187667,396673967	2521569,93569936	1,30287158071581e+007	1,38635378353784e+007	5125095,69095691
2687242,03242032	188417,044170442	2584290,44290443	8280446,84446844	1,37134378143781e+007
2898892,50892509	170925,269252693		9697125,13125131
2678746,02746027	197162,931629316		9415119,03119031
2770452,90452905	195663,636636366
2779698,55698557	188167,161671617
2494832,50832508	189166,691666917
2455600,95600956	198662,226622266
2779198,79198792
