# Supplementary material for: Cohesin‐mediated DNA loop extrusion resolves sister chromatids in G2 phase
Source: EMBO J. 2023 Jun 26;42(16):e113475. doi: 10.15252/embj.2023113475 (PMC10425840; doi:10.15252/embj.2023113475)
Supplement: Supplementary file 8 — Source Data for Figure 5 [file EMBJ-42-e113475-s006.zip › sd_figure5/panel_c/README_fig5c.txt]

Average contact probability curves over a range of genomic distances were calculated separately for cis and trans sister contacts to derive cis/trans sister
contact ratio curves. The genomic resolution for a given condition was calculated by determining the genomic distance at which cis and trans sister contacts
were equally abundant (at a threshold slightly above noise), to give a genomic resolution score.

Genomic resolution score for wild type, NIPBL depleted, SMC4 depleted, WAPL depleted, Sororin depleted, and WAPL/Sororin depleted G2 cells, as in 
Fig. 5c of Batty et al, 2023.
